# Supplementary material for: Candidate Phyla Radiation Roizmanbacteria From Hot Springs Have Novel and Unexpectedly Abundant CRISPR-Cas Systems
Source: Front Microbiol. 2019 May 3;10:928. doi: 10.3389/fmicb.2019.00928 (PMC6509639; doi:10.3389/fmicb.2019.00928)
Supplement: Supplementary file 1 [file Table_1.XLSX]

## Sheet: Table S1
	Table S1 Physicochemical characteristics of hot springs analyzed in this study
	Sampling site	Sample ID	Sampling date	Longitude (o)	Latitude (o)	Altitude (m)	pH	Temperature	EC	DO	Eh	As	S2-	Fe2+	NH4+/N	Total Relative abundance of CPR
								(oC)	(μm)	(mg/L)	(mV)	(mg/L)	(mg/L)	(mg/L)	(mg/L)	(%)
1	GuDui geothermal area	GD2_1	2016.08.16	91.88211 E	28.52022 N	4516	7	61.8	3632	n.a	-191	1.581	0.05	0.04	1.9	6.24986
2		GD2_2	2016.08.16	91.88211 E	28.52022 N	4516	7.5	53.9	3660	n.a	-54	1.6983	0.02	0	1.5	32.9631
3		GD2_3	2016.08.16	91.88211 E	28.52022 N	4516	7.5	45.7	3576	n.a	-51	1.4454	0.01	0	1.6	30.0021
4		GD3	2016.08.16	91.88297 E	28.51967 N	4495	8	78.4	3840	n.a	-312	3.027	0.18	0.01	1.34	2.18982
5	DaGeJia village, AngRen county	DGJ10	2016.08.09	85.74628 E	29.60516 N	5079	7.35	81.9	1914	0.441	-296	8.697	0.49	0.1	0.39	7.50285
6		DGJ10_1	2016.08.09	85.74628 E	29.60516 N	5079	7.77	71.4	1935	0.407	-210	9.555	0.16	0	0.19	8.81473
7		DGJ10_2	2016.08.10	85.74628 E	29.60516 N	5079	7.41	66.7	1890	0.8	-160	9.75	0.07	0.05	0	1.41511
8		DGJ11	2016.08.12	85.74732 E	29.60639 N	5079	6.99	79.9	1966	0.226	-324	9.102	0.26	0.04	0.07	3.40587
9		DGJ12	2016.08.13	85.74784 E	29.60801 N	5077	7	77.8	1805	0.205	-293	8.658	0.15	0.01	0.06	8.373
10		DGJ13	2016.08.14	85.75054 E	29.60168 N	5061	5.31	80.2	1502	0.163	-289	6.597	0.12	0	0.14	2.74253
11		DGJ3	2016.08.08	85.74775 E	29.60288 N	5075	4.46	69.1	386.3	n.a	-12	0.0483	0.04	0.09	18.6	1.59698
12		DGJ5	2016.08.08	85.74724 E	29.60387 N	5076	8.25	78.9	2004	0.136	-233	9.69	0.13	0	0.03	2.99495
13		DGJ6	2016.08.08	85.74687 E	29.60397 N	5079	6.96	74.1	1916	0.197	-263	8.982	0.15	0.01	0	1.80378
14		DGJ7	2016.08.08	85.74679 E	29.60379 N	5073	6.97	82.1	1872	n.a	-225	8.961	0.11	0.02	0.46	0.783083
15		DGJ8	2016.08.08	85.74700 E	29.60477 N	5082	6.92	75.5	1994	0.275	-235	8.916	0.09	0.01	0.03	3.53318
16		DGJ9	2016.08.08	85.74793 E	29.60646 N	5072	6.9	41.5	1678	n.a	-215	8.874	0.2	0	0.07	2.62885
17	QuCai village, DangXiong county	QC1	2016.08.05	91.59124 E	30.66636 N	4497	7.06	74.2	2231	3.02	58	1.2951	0	0	0	12.5398
18		QC2	2016.08.05	91.59124 E	30.66636 N	4497	ND	ND	ND	ND	ND	1.017	ND	ND	ND	11.8191
19		QC3	2016.08.05	91.59135 E	30.66632 N	4497	6.87	61.4	2291	1.99	83	1.1877	0	0	0	10.4107
20		QC4	2016.08.05	91.59114 E	30.66681 N	4500	6.8	69.5	2170	1.85	59	1.2918	0.02	0	0	9.82968
21		QC5	2016.08.05	91.59563 E	30.64821 N	4495	6.99	40.8	1888	2.83	9	0.642	0.02	0	0	2.62977
22	QuZhuoMu village, CuoNa county	QZM_A1	2016.08.15	91.80970 E	28.24722 N	4502	6.5	64.6	1905	n.a	-99	0.084	0	2.53	0.67	18.2217
23		QZM_A2	2016.08.15	91.80855 E	28.24816 N	4505	6.8	63.1	2017	n.a	-160	0.098	0	0.94	1.13	8.22928
24		QZM_A2_1	2016.08.15	91.80855 E	28.24816 N	4505	6.5	60.2	2046	n.a	-54	0.094	0.01	0.75	0.88	20.8999
25		QZM_A2_2	2016.08.15	91.80855 E	28.24816 N	4505	6.5	62.3	2002	n.a	-51	0.099	0	0.86	0.86	8.41713
26		QZM_A2_3	2016.08.15	91.80855 E	28.24816 N	4505	6.5	62.8	1980	n.a	-63	0.244	0.01	0.64	0.91	8.60965
27		QZM_A3	2016.08.15	91.80881 E	28.24837 N	4499	7	62.9	1971	n.a	-91	0.082	0.02	1.03	0.76	3.10655
28		QZM_B1	2016.08.15	91.80474 E	28.24836 N	4448	7	56.9	2011	n.a	-64	0.104	0	0.05	0.65	8.80721
29		QZM_B2	2016.08.15	91.80379 E	28.24876 N	4450	7	76.9	2220	n.a	-189	0.05	0	0.81	1.1	43.1225
30		QZM_B3	2016.08.15	91.80365 E	28.24860 N	4450	7	63	2238	n.a	-36	0.06	0	0.06	0.07	6.94095
31		QZM_B4	2016.08.15	91.80342 E	28.24851 N	4438	7	60.3	2310	n.a	67	0.071	0	0.1	0.53	13.2354
32		QZM_D1	2016.08.15	91.79553 E	28.24645 N	4387	6.5	66	2508	n.a	23	0.102	0.03	0.41	1.2	16.5516
33		QZM_D2	2016.08.15	91.79549 E	28.24646 N	4388	7.5	74.9	2606	n.a	-133	0.19	0.04	0.44	1.24	1.16844
34	SeMi village, AngRen county	SM4	2016.08.10	86.40376 E	29.21607 N	4262	n.a	84.9	4184	n.a	-353	11.28	2.95	0.06	2.31	0

## Sheet: Table S2
Table S2. The detection of 51 Bacteria Single copy genes in newly reconstructed Roizmanbacteria and Woesebacteria genomes in this study.
organism_name	alanyl_tRNA_synthetase	arginyl_tRNA_synthetase	aspartyl_tRNA_synthetase	gyrA	Histidyl-tRNA_synthetase	leucyl-tRNA_synthetase	Phenylalanyl-tRNA_synthetase_alpha	Preprotein_translocase_subunit_SecY	recA	ribosomal_protein_L1	ribosomal_protein_L10	ribosomal_protein_L11	ribosomal_protein_L13	ribosomal_protein_L14	ribosomal_protein_L15	ribosomal_protein_L16-L10E	ribosomal_protein_L17	ribosomal_protein_L18	ribosomal_protein_L19	ribosomal_protein_L2	ribosomal_protein_L20	ribosomal_protein_L21	ribosomal_protein_L22	ribosomal_protein_L23	ribosomal_protein_L24	ribosomal_protein_L27	ribosomal_protein_L29	ribosomal_protein_L3	ribosomal_protein_L30	ribosomal_protein_L4	ribosomal_protein_L5	ribosomal_protein_L6P-L9E	ribosomal_protein_S10	ribosomal_protein_S11	ribosomal_protein_S12	ribosomal_protein_S13	ribosomal_protein_S15	ribosomal_protein_S16	ribosomal_protein_S17	ribosomal_protein_S18	ribosomal_protein_S19	ribosomal_protein_S2	ribosomal_protein_S20	ribosomal_protein_S3	ribosomal_protein_S4	ribosomal_protein_S5	ribosomal_protein_S6	ribosomal_protein_S7	ribosomal_protein_S8
QZM_A2_2_Roizmanbacteria_33_54	1	0	1	1	1	0	0	1	2	1	0	0	1	1	0	1	1	1	1	0	1	1	0	0	1	1	0	1	0	0	1	2	1	1	1	2	1	1	1	1	0	1	0	0	1	1	1	1	1
DGJ11_Roizmanbacteria_31_22	1	0	1	2	1	2	1	1	0	1	0	1	1	1	0	1	1	1	1	1	1	1	1	1	0	1	0	1	0	1	0	0	1	1	1	1	1	1	1	1	0	1	1	1	1	1	1	1	0
GD2_1_Roizmanbacteri_31_27	1	0	0	1	1	1	0	1	0	1	0	1	1	1	1	1	1	1	1	0	1	1	0	1	1	1	1	1	0	1	1	1	1	1	1	1	1	1	1	0	1	1	1	0	1	2	1	1	1
GD2_1_Roizmanbacteria_32_73	1	0	1	1	1	1	1	1	2	1	1	1	1	1	0	1	1	1	1	2	1	1	1	1	1	1	0	1	0	1	1	1	1	1	1	1	1	1	1	1	1	1	0	1	1	1	0	1	1
QZM_A1_Roizmanbacteria_31_22	1	0	1	1	1	1	1	1	0	1	0	1	1	1	1	1	1	1	1	0	0	1	0	0	1	1	1	0	0	0	1	1	2	1	1	1	0	1	1	1	1	1	1	0	1	1	1	1	1
QZM_A1_Roizmanbacteria_33_14	1	0	1	1	1	2	0	1	1	1	1	1	1	0	1	0	1	1	0	1	0	1	1	1	1	1	0	1	0	1	1	0	1	1	1	1	1	1	0	1	1	1	1	1	1	1	0	1	1
QZM_A2_1_Roizmanbacteria_31_42	1	0	1	1	1	1	1	1	1	1	1	1	1	1	1	1	1	1	1	1	0	1	1	1	1	1	1	1	0	1	1	1	1	1	0	1	0	0	1	1	1	1	1	1	1	1	1	1	1
QZM_A2_1_Roizmanbacteria_33_40	2	0	1	1	1	1	0	1	2	1	1	0	2	1	0	2	1	1	1	1	0	1	1	1	1	1	0	1	0	1	1	1	1	0	1	0	1	1	1	1	0	1	0	1	0	1	1	1	0
QZM_A2_2_Roizmanbacteria_31_61	1	0	0	1	1	0	0	1	0	1	0	1	1	1	1	1	1	1	1	1	1	1	1	1	1	1	1	0	0	1	1	1	1	1	1	1	1	1	1	1	1	1	1	1	1	1	1	1	1
QZM_A2_2_Roizmanbacteria_33_18	1	0	1	2	1	0	0	1	1	1	1	1	1	0	1	1	1	1	0	1	0	1	1	1	1	1	0	2	0	2	1	1	0	0	0	0	1	0	0	1	1	1	1	1	0	1	0	1	1
QZM_A2_3_Roizmanbacteria_31_19	2	0	1	0	1	0	0	1	0	1	0	2	1	1	0	1	1	1	0	0	0	1	0	0	1	1	1	0	0	0	1	1	0	0	1	0	1	0	1	0	1	0	1	0	0	1	0	1	1
QZM_A2_Roizmanbacteria_33_14	2	0	1	1	1	1	0	1	1	1	1	1	1	1	1	1	1	2	1	1	0	1	0	1	1	1	0	1	0	1	1	1	1	1	1	1	1	1	1	1	1	1	1	1	1	1	1	1	1
QZM_B1_Roizmanbacteria_33_36	2	0	1	1	1	1	0	1	1	1	1	1	1	1	0	1	1	1	1	1	1	1	1	1	0	1	0	1	0	1	1	1	1	1	1	1	1	0	1	1	1	1	0	1	1	1	1	1	1
QZM_A1_Roizmanbacteria_33_28	1	0	1	1	2	0	0	1	1	0	1	0	1	1	0	1	1	1	1	1	1	1	1	1	1	1	0	1	0	1	1	1	1	1	1	1	1	1	1	1	1	1	0	2	1	1	1	2	1
QZM_B3_Roizmanbacteria_33_70	0	0	0	1	1	1	1	1	1	1	1	1	1	1	1	1	1	1	1	1	1	0	1	1	1	0	0	1	0	1	1	1	1	1	0	1	1	1	1	1	1	1	1	1	1	1	0	0	1
QZM_B4_Roizmanbacteria_33_372	1	0	1	1	1	1	1	1	1	1	1	1	1	1	0	1	1	1	1	1	1	1	1	1	1	1	0	1	0	1	1	1	1	1	1	1	1	1	1	1	1	1	0	1	1	1	1	1	1
QZM_B4_Woesebacteria_36_36	1	1	1	1	1	1	1	1	1	1	1	1	1	1	1	1	1	1	1	1	1	1	1	1	1	1	1	1	0	1	1	1	1	1	1	1	1	1	1	1	1	1	1	1	1	1	1	1	1
[truncated: 3 more columns]

## Sheet: Table S3
Table S3 General information of CRISPR-Cas systems identified in Roizmanbacteria and Woesebacteria genomes reconstructed in this study
Phylum	Clade	Group	ggKbase genome bin	CRISPR system	Name of scaffolds	Structure	Direct Repeat (DR)	Spacer length (bp)
Woesebacteria	/	/	QZM_B4_Woesebacteria_36_36 *	CasY (Type V-D)	QZM_B4_scaffold_2739	CasY + Cas 1 + CRISPR loci	CATCGAAGGTTAGGAACTAAAAGGC	17-20
Roizmanbacteria	Clade 1	1	GD2_1_Roizmanbacteria_31_27 *	CasY (Type V-D)	GD2_1_scaffold_5833	CasY + Cas 1 + CRISPR loci	CGTCGAAGGTTAGGAACCAAAAGGC	17-20
		2	QZM_A2_2_Roizmanbacteria_31_61 *	CasY (Type V-D)	QZM_A2_2_scaffold_327	CasY + Cas 1 + CRISPR loci	CGTCGAAAGTTAGGAACCAAAAGGC	17-20
			QZM_A1_Roizmanbacteria_31_22	CasY (Type V-D)	QZM_A1_scaffold_1951	CasY + Cas 1 + CRISPR loci	CGTCGAAAGTTAGGAACCAAAAGGC	17-20
			QZM_A2_1_Roizmanbacteria_31_42	CasY (Type V-D)	QZM_A2_1_scaffold_1247	CasY + Cas 1 + CRISPR loci	CGTCGAAAGTTAGGAACCAAAAGGC	17-20
			QZM_A2_3_Roizmanbacteria_31_19	CasY (Type V-D)	QZM_A2_3_scaffold_15306	CasY + Cas 1 + CRISPR loci	CGTCGAAAGTTAGGAACCAAAAGGC	17-20
	Clade 2	3	QZM_B3_Roizmanbacteria_33_70 *	degenerate Type III-A	QZM_B3_scaffold_44	Cas10/Cms1 + Csm3 + Csm5 + Csm4 + Csx1 + CRISPR loci + Cas6	degenerate	degenerate
			QZM_A1_Roizmanbacteria_33_14	degenerate Type III-A	QZM_A1_scaffold_2502	Cas10/Cms1 + Csm3 + Csm5 + Csm4 + Csx1 + CRISPR loci + Cas6	degenerate	degenerate
			QZM_A2_Roizmanbacteria_33_14	degenerate Type III-A	QZM_A2_scaffold_846	Cas10/Cms1 + Csm3 + Csm5 + Csm4 + Csx1 + CRISPR loci + Cas6	degenerate	degenerate
			QZM_A2_2_Roizmanbacteria_33_18	degenerate Type III-A	QZM_A2_2_scaffold_392	Cas10/Cms1 + Csm3 + Csm5 + Csm4 + Csx1 + CRISPR loci + Cas6	degenerate	degenerate
		4	DGJ11_Roizmanbacteria_31_22 *	CasY (Type V-D)	DGJ11_scaffold_10272	CasY + Cas 1 + CRISPR loci	CGTCGAATGTTAGGAACCAAAAGGC	17-20
		5	GD2_1_Roizmanbacteria_32_73 *	CasY (Type V-D)	GD2_1_scaffold_1589	fCasY + Cas 1 + CRISPR loci	CGTCGAATGTTAGGAACCAAAAGGC	17-20
				Type I-B	GD2_1_scaffold_57	Cas6 + Cas7 + Cas5 + Cas3 + Cas4 + Cas1 + Cas2 + CRISPR loci	CTTTCAATCCTACACTAGTACGTTGGGAAC	36-40
				Type III-A	GD2_1_scaffold_294	Cas10/Cms1 + Csm3 + Csm5 + Csm4 + CRISPR loci + Cas1 + Cas2 + Cas6	GTCTCAATCCCTTAAAAGGTTTTAATTATTCAAAC	40-41
		6	QZM_B1_Roizmanbacteria_33_36 *	CasY (Type V-D)	QZM_B1_scaffold_10960	CasY + Cas 1 + CRISPR loci	CGTCGAATGTTAGGAACCAAAAGGC	17-20
				Type III-A	QZM_B1_scaffold_15196	Cas10/Cms1 + Csm3 + Csm5 + Csm4 + Csx1 + CRISPR loci + Cas1 + Cas6	GTCTCAATCCCTTAATTGGTTTTAATCTCTCAGAT	41-46
			QZM_A1_Roizmanbacteria_33_28	CasY (Type V-D)	QZM_A1_scaffold_3124	CasY + Cas 1 + CRISPR loci	CGTCGAATGTTAGGAACCAAAAGGC	17-20
				Type III-A	QZM_A1_scaffold_2237	Cas10/Cms1 + Csm3 + Csm5 + Csm4 + Csx1 + CRISPR loci + Cas1 + Cas6	GTCTCAATCCCTTAATTGGTTTTAATCTCTCAGAT	41-45
			QZM_A2_1_Roizmanbacteria_33_40	CasY (Type V-D)	QZM_A2_1_scaffold_22900	CasY + Cas 1 + CRISPR loci	CGTCGAATGTTAGGAACCAAAAGGC	17-20
				Type III-A	QZM_A2_1_scaffold_15547	Cas10/Cms1 + Csm3 + Csm5 + Csm4 + Csx1 + CRISPR loci + Cas1 + Cas6	GTCTCAATCCCTTAATTGGTTTTAATCTCTCAGAT	36-48
			QZM_A2_2_Roizmanbacteria_33_54	CasY (Type V-D)	QZM_A2_2_scaffold_29303	CasY + Cas 1 + CRISPR loci	CGTCGAATGTTAGGAACCAAAAGGC	17-20
				Type III-A	QZM_A2_2_scaffold_12236	Cas10/Cms1 + Csm3 + Csm5 + Csm4 + Csx1 + CRISPR loci + Cas1 + Cas6	GTCTCAATCCCTTAATTGGTTTTAATCTCTCAGAT	35-44
		7	QZM_B4_Roizmanbacteria_33_372 *	CasY (Type V-D)	QZM_B4_scaffold_158	CasY + Cas 1 + CRISPR loci	CGTCGAATGTTAGGAACCAAAAGGC	17-20
				Type III-A	QZM_B4_scaffold_451	Cas10/Cms1 + Csm3 + Csm5 + Csm4 + Csx1 + CRISPR loci + Cas1 + Cas6	GTCTCAATCCCTTAATTGGTTTTAATCTCTCAGAT	37-45
				Type I-B	QZM_B4_scaffold_451	Cas6 + Cas7 + Cas5 + Cas3 + Cas4 + Cas1 + Cas2 + CRISPR loci	GTTTCCAACGTACTAGTGTAGGATTGAAAG	36-38
Unbinned	/	/	unbinned	CasY (Type V-D)	QZM_A3_scaffold_8618	CasY + Cas 1 + CRISPR loci	CGTCGAAAGTTAGGAACCAAAAGGC	17-20
			unbinned	CasY (Type V-D)	QZM_B4_scaffold_8723	CasY + Cas 1 + CRISPR loci	CGTCGAAAGTTAGGAACCAAAAGGC	17-20
			unbinned	CasY (Type V-D)	GD2_2_scaffold_6532	CasY + Cas 1 + CRISPR loci	CGTCGAAGGTTAGGAACCAAAAGGC	17-20
			unbinned	CasY (Type V-D)	QC3_scaffold_10108	CasY + Cas 1 + CRISPR loci	CGTCGAATGTTAGGAACCAAAAGGC	17-20

## Sheet: Table S4
Table S4 The information of published Roizmanbacteria at NCBI
Organism name	BioProject Accession	Size (Mb)	GC%	WGS	Scaffolds	Genes	Proteins	BioSample Accession	Assembly Accession	FTP Path
Candidatus Roizmanbacteria bacterium GW2011_GWA2_32_13	PRJNA273161	0.488392	31.8	LBOK01	60	593	593	SAMN03319252	GCA_000989445.1	ftp://ftp.ncbi.nlm.nih.gov/genomes/all/GCA/000/989/445/GCA_000989445.1_ASM98944v1
Candidatus Roizmanbacteria bacterium GW2011_GWA2_33_33	PRJNA273161	0.380236	33.4	LBPD01	34	449	449	SAMN03319271	GCA_000989935.1	ftp://ftp.ncbi.nlm.nih.gov/genomes/all/GCA/000/989/935/GCA_000989935.1_ASM98993v1
Candidatus Roizmanbacteria bacterium GW2011_GWA2_34_18	PRJNA273161	0.416589	34	LBPP01	32	482	482	SAMN03319283	GCA_000990245.1	ftp://ftp.ncbi.nlm.nih.gov/genomes/all/GCA/000/990/245/GCA_000990245.1_ASM99024v1
Candidatus Roizmanbacteria bacterium GW2011_GWC2_34_23	PRJNA273161	0.707712	33.7	LBPR01	29	783	783	SAMN03319285	GCA_000990305.1	ftp://ftp.ncbi.nlm.nih.gov/genomes/all/GCA/000/990/305/GCA_000990305.1_ASM99030v1
Candidatus Roizmanbacteria bacterium GW2011_GWA2_37_7	PRJNA273161	0.962621	37.3	LBTJ01	79	1070	1070	SAMN03319383	GCA_000990445.1	ftp://ftp.ncbi.nlm.nih.gov/genomes/all/GCA/000/990/445/GCA_000990445.1_ASM99044v1
Candidatus Roizmanbacteria bacterium GW2011_GWC2_35_12	PRJNA273161	1.01922	34.7	LBPX01	59	1086	1085	SAMN03319292	GCA_000990465.1	ftp://ftp.ncbi.nlm.nih.gov/genomes/all/GCA/000/990/465/GCA_000990465.1_ASM99046v1
Candidatus Roizmanbacteria bacterium GW2011_GWA2_35_19	PRJNA273161	1.11895	34.9	LBQC01	52	1198	1198	SAMN03319297	GCA_000990565.1	ftp://ftp.ncbi.nlm.nih.gov/genomes/all/GCA/000/990/565/GCA_000990565.1_ASM99056v1
Candidatus Roizmanbacteria bacterium GW2011_GWC2_37_13	PRJNA273161	0.988286	36.8	LBSV01	21	1011	1010	SAMN03319369	GCA_000990725.1	ftp://ftp.ncbi.nlm.nih.gov/genomes/all/GCA/000/990/725/GCA_000990725.1_ASM99072v1
Candidatus Roizmanbacteria bacterium GW2011_GWA2_35_8	PRJNA273161	0.567335	34.6	LBQX01	51	633	633	SAMN03319318	GCA_000991055.1	ftp://ftp.ncbi.nlm.nih.gov/genomes/all/GCA/000/991/055/GCA_000991055.1_ASM99105v1
Candidatus Roizmanbacteria bacterium GW2011_GWC1_37_12	PRJNA273161	0.994505	36.9	LBST01	18	1006	1004	SAMN03319367	GCA_000991135.1	ftp://ftp.ncbi.nlm.nih.gov/genomes/all/GCA/000/991/135/GCA_000991135.1_ASM99113v1
Candidatus Roizmanbacteria bacterium GW2011_GWA2_36_23	PRJNA273161	0.548054	36	LBRS01	9	553	552	SAMN03319340	GCA_000991535.1	ftp://ftp.ncbi.nlm.nih.gov/genomes/all/GCA/000/991/535/GCA_000991535.1_ASM99153v1
Candidatus Roizmanbacteria bacterium GW2011_GWB1_40_7	PRJNA273161	1.12473	40.4	LBZM01	58	1238	1237	SAMN03319543	GCA_000994655.1	ftp://ftp.ncbi.nlm.nih.gov/genomes/all/GCA/000/994/655/GCA_000994655.1_ASM99465v1
Candidatus Roizmanbacteria bacterium GW2011_GWA1_41_13	PRJNA273161	1.02354	40.6	LCAN01	55	1110	1109	SAMN03319570	GCA_000996505.1	ftp://ftp.ncbi.nlm.nih.gov/genomes/all/GCA/000/996/505/GCA_000996505.1_ASM99650v1
Candidatus Roizmanbacteria bacterium GW2011_GWC2_41_7	PRJNA273161	0.921819	40.5	LCBY01	101	1049	1049	SAMN03319607	GCA_000997505.1	ftp://ftp.ncbi.nlm.nih.gov/genomes/all/GCA/000/997/505/GCA_000997505.1_ASM99750v1
Candidatus Roizmanbacteria bacterium RIFCSPHIGHO2_01_FULL_37_16b	PRJNA288027	1.13613	36.2	MFZC01	63	1209	1080	SAMN04315012	GCA_001787885.1	ftp://ftp.ncbi.nlm.nih.gov/genomes/all/GCA/001/787/885/GCA_001787885.1_ASM178788v1
Candidatus Roizmanbacteria bacterium RIFCSPHIGHO2_01_FULL_38_41	PRJNA288027	0.978947	37.6	MFZE01	56	1005	917	SAMN04315015	GCA_001787915.1	ftp://ftp.ncbi.nlm.nih.gov/genomes/all/GCA/001/787/915/GCA_001787915.1_ASM178791v1
Candidatus Roizmanbacteria bacterium RIFCSPHIGHO2_01_FULL_39_12c	PRJNA288027	1.16455	39	MFZG01	43	1217	1110	SAMN04314927	GCA_001787935.1	ftp://ftp.ncbi.nlm.nih.gov/genomes/all/GCA/001/787/935/GCA_001787935.1_ASM178793v1
Candidatus Roizmanbacteria bacterium RIFCSPHIGHO2_01_FULL_39_24	PRJNA288027	0.87403	39.1	MFZH01	49	977	885	SAMN04314952	GCA_001787945.1	ftp://ftp.ncbi.nlm.nih.gov/genomes/all/GCA/001/787/945/GCA_001787945.1_ASM178794v1
Candidatus Roizmanbacteria bacterium RIFCSPHIGHO2_01_FULL_40_98	PRJNA288027	0.875819	39.9	MFZJ01	28	985	914	SAMN04314932	GCA_001787965.1	ftp://ftp.ncbi.nlm.nih.gov/genomes/all/GCA/001/787/965/GCA_001787965.1_ASM178796v1
Candidatus Roizmanbacteria bacterium RIFCSPHIGHO2_02_FULL_37_9b	PRJNA288027	1.193	36.2	MFZN01	73	1424	1203	SAMN04315529	GCA_001787985.1	ftp://ftp.ncbi.nlm.nih.gov/genomes/all/GCA/001/787/985/GCA_001787985.1_ASM178798v1
Candidatus Roizmanbacteria bacterium RIFCSPHIGHO2_02_FULL_38_11	PRJNA288027	1.23817	37.2	MFZO01	51	1331	1208	SAMN04315378	GCA_001788015.1	ftp://ftp.ncbi.nlm.nih.gov/genomes/all/GCA/001/788/015/GCA_001788015.1_ASM178801v1
Candidatus Roizmanbacteria bacterium RIFCSPHIGHO2_12_FULL_33_9	PRJNA288027	0.869865	32.9	MFZV01	59	984	763	SAMN04315681	GCA_001788045.1	ftp://ftp.ncbi.nlm.nih.gov/genomes/all/GCA/001/788/045/GCA_001788045.1_ASM178804v1
Candidatus Roizmanbacteria bacterium RIFCSPHIGHO2_02_FULL_39_9	PRJNA288027	1.16798	38.8	MFZP01	72	1321	1086	SAMN04315381	GCA_001788035.1	ftp://ftp.ncbi.nlm.nih.gov/genomes/all/GCA/001/788/035/GCA_001788035.1_ASM178803v1
Candidatus Roizmanbacteria bacterium RIFCSPHIGHO2_12_FULL_36_11	PRJNA288027	1.22253	35.9	MFZW01	67	1349	1141	SAMN04315745	GCA_001788055.1	ftp://ftp.ncbi.nlm.nih.gov/genomes/all/GCA/001/788/055/GCA_001788055.1_ASM178805v1
Candidatus Roizmanbacteria bacterium RIFCSPHIGHO2_12_FULL_37_23	PRJNA288027	1.09331	37.6	MFZX01	45	1135	1043	SAMN04315563	GCA_001788095.1	ftp://ftp.ncbi.nlm.nih.gov/genomes/all/GCA/001/788/095/GCA_001788095.1_ASM178809v1
Candidatus Roizmanbacteria bacterium RIFCSPHIGHO2_12_FULL_39_8	PRJNA288027	0.900311	38.2	MGAA01	82	1042	795	SAMN04315748	GCA_001788115.1	ftp://ftp.ncbi.nlm.nih.gov/genomes/all/GCA/001/788/115/GCA_001788115.1_ASM178811v1
Candidatus Roizmanbacteria bacterium RIFCSPHIGHO2_12_FULL_40_130	PRJNA288027	0.866826	39.9	MGAB01	33	971	900	SAMN04315621	GCA_001788125.1	ftp://ftp.ncbi.nlm.nih.gov/genomes/all/GCA/001/788/125/GCA_001788125.1_ASM178812v1
Candidatus Roizmanbacteria bacterium RIFCSPHIGHO2_12_FULL_44_10	PRJNA288027	0.550404	43	MGAE01	57	675	516	SAMN04315686	GCA_001788135.1	ftp://ftp.ncbi.nlm.nih.gov/genomes/all/GCA/001/788/135/GCA_001788135.1_ASM178813v1
Candidatus Roizmanbacteria bacterium RIFCSPLOWO2_01_FULL_38_11	PRJNA288027	0.628619	37.7	MGAK01	33	709	568	SAMN04315110	GCA_001788165.1	ftp://ftp.ncbi.nlm.nih.gov/genomes/all/GCA/001/788/165/GCA_001788165.1_ASM178816v1
Candidatus Roizmanbacteria bacterium RIFCSPLOWO2_01_FULL_38_12	PRJNA288027	1.25856	37.3	MGAL01	50	1354	1160	SAMN04315246	GCA_001788195.1	ftp://ftp.ncbi.nlm.nih.gov/genomes/all/GCA/001/788/195/GCA_001788195.1_ASM178819v1
Candidatus Roizmanbacteria bacterium RIFCSPLOWO2_01_FULL_40_14	PRJNA288027	0.853359	40.3	MGAO01	48	945	843	SAMN04315208	GCA_001788215.1	ftp://ftp.ncbi.nlm.nih.gov/genomes/all/GCA/001/788/215/GCA_001788215.1_ASM178821v1
Candidatus Roizmanbacteria bacterium RIFCSPLOWO2_02_FULL_36_11	PRJNA288027	1.22655	36	MGAV01	28	1249	1140	SAMN04315966	GCA_001788225.1	ftp://ftp.ncbi.nlm.nih.gov/genomes/all/GCA/001/788/225/GCA_001788225.1_ASM178822v1
Candidatus Roizmanbacteria bacterium RIFCSPLOWO2_02_FULL_43_10	PRJNA288027	0.926317	42.2	MGBC01	60	1025	784	SAMN04316044	GCA_001788235.1	ftp://ftp.ncbi.nlm.nih.gov/genomes/all/GCA/001/788/235/GCA_001788235.1_ASM178823v1
Candidatus Roizmanbacteria bacterium RIFOXYA2_FULL_41_8	PRJNA288027	0.814379	40.3	MGBI01	50	945	729	SAMN04314383	GCA_001788275.1	ftp://ftp.ncbi.nlm.nih.gov/genomes/all/GCA/001/788/275/GCA_001788275.1_ASM178827v1
Candidatus Roizmanbacteria bacterium RIFOXYC1_FULL_41_16	PRJNA288027	0.900803	40.9	MGBO01	22	953	873	SAMN04314524	GCA_001788295.1	ftp://ftp.ncbi.nlm.nih.gov/genomes/all/GCA/001/788/295/GCA_001788295.1_ASM178829v1
Candidatus Roizmanbacteria bacterium RIFOXYC2_FULL_41_10	PRJNA288027	0.839692	40.3	MGBQ01	55	960	705	SAMN04314580	GCA_001788325.1	ftp://ftp.ncbi.nlm.nih.gov/genomes/all/GCA/001/788/325/GCA_001788325.1_ASM178832v1
Candidatus Roizmanbacteria bacterium RIFOXYC2_FULL_38_9	PRJNA288027	1.20296	37.2	MGBP01	33	1272	1107	SAMN04314567	GCA_001788305.1	ftp://ftp.ncbi.nlm.nih.gov/genomes/all/GCA/001/788/305/GCA_001788305.1_ASM178830v1
Candidatus Roizmanbacteria bacterium RIFOXYD1_FULL_38_12	PRJNA288027	1.21693	37.3	MGBR01	1	1225	1178	SAMN04316241	GCA_001788355.1	ftp://ftp.ncbi.nlm.nih.gov/genomes/all/GCA/001/788/355/GCA_001788355.1_ASM178835v1
Candidatus Roizmanbacteria bacterium RIFOXYD1_FULL_41_24	PRJNA288027	0.850038	40.7	MGBS01	18	908	833	SAMN04314728	GCA_001788375.1	ftp://ftp.ncbi.nlm.nih.gov/genomes/all/GCA/001/788/375/GCA_001788375.1_ASM178837v1
Candidatus Roizmanbacteria bacterium RIFCSPHIGHO2_01_FULL_35_10	PRJNA288027	1.32173	35	MFZA01	76	1563	1381	SAMN04314920	GCA_001789285.1	ftp://ftp.ncbi.nlm.nih.gov/genomes/all/GCA/001/789/285/GCA_001789285.1_ASM178928v1
Candidatus Roizmanbacteria bacterium RIFCSPHIGHO2_01_FULL_37_16	PRJNA288027	0.447199	36.3	MFZB01	18	533	496	SAMN04314921	GCA_001789305.1	ftp://ftp.ncbi.nlm.nih.gov/genomes/all/GCA/001/789/305/GCA_001789305.1_ASM178930v1
Candidatus Roizmanbacteria bacterium RIFCSPHIGHO2_01_FULL_38_15	PRJNA288027	0.853394	37.6	MFZD01	32	925	850	SAMN04315014	GCA_001789325.1	ftp://ftp.ncbi.nlm.nih.gov/genomes/all/GCA/001/789/325/GCA_001789325.1_ASM178932v1
Candidatus Roizmanbacteria bacterium RIFCSPHIGHO2_01_FULL_39_8	PRJNA288027	1.2355	38.6	MFZI01	84	1378	1142	SAMN04315019	GCA_001789355.1	ftp://ftp.ncbi.nlm.nih.gov/genomes/all/GCA/001/789/355/GCA_001789355.1_ASM178935v1
Candidatus Roizmanbacteria bacterium RIFCSPHIGHO2_01_FULL_39_12b	PRJNA288027	0.935885	38.5	MFZF01	39	1041	932	SAMN04314843	GCA_001789365.1	ftp://ftp.ncbi.nlm.nih.gov/genomes/all/GCA/001/789/365/GCA_001789365.1_ASM178936v1
Candidatus Roizmanbacteria bacterium RIFCSPHIGHO2_02_FULL_37_13b	PRJNA288027	1.16202	35.8	MFZK01	23	1194	1122	SAMN04315376	GCA_001789395.1	ftp://ftp.ncbi.nlm.nih.gov/genomes/all/GCA/001/789/395/GCA_001789395.1_ASM178939v1
Candidatus Roizmanbacteria bacterium RIFCSPHIGHO2_02_FULL_37_15	PRJNA288027	1.07275	36.2	MFZL01	50	1156	1044	SAMN04315451	GCA_001789405.1	ftp://ftp.ncbi.nlm.nih.gov/genomes/all/GCA/001/789/405/GCA_001789405.1_ASM178940v1
Candidatus Roizmanbacteria bacterium RIFCSPHIGHO2_02_FULL_37_24	PRJNA288027	1.06598	37.6	MFZM01	43	1098	1010	SAMN04315377	GCA_001789435.1	ftp://ftp.ncbi.nlm.nih.gov/genomes/all/GCA/001/789/435/GCA_001789435.1_ASM178943v1
Candidatus Roizmanbacteria bacterium RIFCSPHIGHO2_02_FULL_40_13b	PRJNA288027	0.857712	39	MFZQ01	32	952	866	SAMN04315533	GCA_001789445.1	ftp://ftp.ncbi.nlm.nih.gov/genomes/all/GCA/001/789/445/GCA_001789445.1_ASM178944v1
Candidatus Roizmanbacteria bacterium RIFCSPHIGHO2_02_FULL_40_53	PRJNA288027	0.92168	39.8	MFZR01	30	1043	961	SAMN04315384	GCA_001789475.1	ftp://ftp.ncbi.nlm.nih.gov/genomes/all/GCA/001/789/475/GCA_001789475.1_ASM178947v1
Candidatus Roizmanbacteria bacterium RIFCSPHIGHO2_02_FULL_40_9	PRJNA288027	0.445849	38.9	MFZS01	36	504	382	SAMN04315459	GCA_001789485.1	ftp://ftp.ncbi.nlm.nih.gov/genomes/all/GCA/001/789/485/GCA_001789485.1_ASM178948v1
Candidatus Roizmanbacteria bacterium RIFCSPHIGHO2_02_FULL_43_11	PRJNA288027	0.708812	42.4	MFZT01	51	787	637	SAMN04315461	GCA_001789515.1	ftp://ftp.ncbi.nlm.nih.gov/genomes/all/GCA/001/789/515/GCA_001789515.1_ASM178951v1
Candidatus Roizmanbacteria bacterium RIFCSPHIGHO2_12_41_18	PRJNA288027	0.928657	40	MFZU01	27	1047	976	SAMN04313770	GCA_001789535.1	ftp://ftp.ncbi.nlm.nih.gov/genomes/all/GCA/001/789/535/GCA_001789535.1_ASM178953v1
Candidatus Roizmanbacteria bacterium RIFCSPHIGHO2_12_FULL_38_13	PRJNA288027	1.2012	37.4	MFZZ01	46	1305	1161	SAMN04315747	GCA_001789555.1	ftp://ftp.ncbi.nlm.nih.gov/genomes/all/GCA/001/789/555/GCA_001789555.1_ASM178955v1
Candidatus Roizmanbacteria bacterium RIFCSPHIGHO2_12_FULL_37_9b	PRJNA288027	0.802195	36.4	MFZY01	77	891	706	SAMN04315746	GCA_001789545.1	ftp://ftp.ncbi.nlm.nih.gov/genomes/all/GCA/001/789/545/GCA_001789545.1_ASM178954v1
Candidatus Roizmanbacteria bacterium RIFCSPHIGHO2_12_FULL_41_11	PRJNA288027	0.938561	40.6	MGAC01	58	1031	828	SAMN04315655	GCA_001789595.1	ftp://ftp.ncbi.nlm.nih.gov/genomes/all/GCA/001/789/595/GCA_001789595.1_ASM178959v1
Candidatus Roizmanbacteria bacterium RIFCSPHIGHO2_12_FULL_42_10	PRJNA288027	0.571649	41.7	MGAD01	43	662	522	SAMN04315684	GCA_001789615.1	ftp://ftp.ncbi.nlm.nih.gov/genomes/all/GCA/001/789/615/GCA_001789615.1_ASM178961v1
Candidatus Roizmanbacteria bacterium RIFCSPLOWO2_01_FULL_37_12	PRJNA288027	1.34362	36.3	MGAG01	41	1545	1432	SAMN04315107	GCA_001789645.1	ftp://ftp.ncbi.nlm.nih.gov/genomes/all/GCA/001/789/645/GCA_001789645.1_ASM178964v1
Candidatus Roizmanbacteria bacterium RIFCSPLOWO2_01_FULL_35_13	PRJNA288027	1.45314	35.2	MGAF01	61	1674	1561	SAMN04315227	GCA_001789635.1	ftp://ftp.ncbi.nlm.nih.gov/genomes/all/GCA/001/789/635/GCA_001789635.1_ASM178963v1
Candidatus Roizmanbacteria bacterium RIFCSPLOWO2_01_FULL_37_13	PRJNA288027	0.880471	36.7	MGAH01	28	941	887	SAMN04315199	GCA_001789675.1	ftp://ftp.ncbi.nlm.nih.gov/genomes/all/GCA/001/789/675/GCA_001789675.1_ASM178967v1
Candidatus Roizmanbacteria bacterium RIFCSPLOWO2_01_FULL_37_16	PRJNA288027	1.14303	36.2	MGAI01	60	1215	1101	SAMN04315293	GCA_001789695.1	ftp://ftp.ncbi.nlm.nih.gov/genomes/all/GCA/001/789/695/GCA_001789695.1_ASM178969v1
Candidatus Roizmanbacteria bacterium RIFCSPLOWO2_01_FULL_39_19	PRJNA288027	0.658267	38.1	MGAM01	22	719	668	SAMN04315299	GCA_001789725.1	ftp://ftp.ncbi.nlm.nih.gov/genomes/all/GCA/001/789/725/GCA_001789725.1_ASM178972v1
Candidatus Roizmanbacteria bacterium RIFCSPLOWO2_01_FULL_37_57	PRJNA288027	0.967289	37.3	MGAJ01	62	1005	898	SAMN04315109	GCA_001789715.1	ftp://ftp.ncbi.nlm.nih.gov/genomes/all/GCA/001/789/715/GCA_001789715.1_ASM178971v1
Candidatus Roizmanbacteria bacterium RIFCSPLOWO2_01_FULL_40_13	PRJNA288027	1.03737	39.2	MGAN01	21	1055	975	SAMN04315116	GCA_001789745.1	ftp://ftp.ncbi.nlm.nih.gov/genomes/all/GCA/001/789/745/GCA_001789745.1_ASM178974v1
Candidatus Roizmanbacteria bacterium RIFCSPLOWO2_01_FULL_40_32	PRJNA288027	0.838272	39.3	MGAP01	42	919	837	SAMN04315209	GCA_001789775.1	ftp://ftp.ncbi.nlm.nih.gov/genomes/all/GCA/001/789/775/GCA_001789775.1_ASM178977v1
Candidatus Roizmanbacteria bacterium RIFCSPLOWO2_01_FULL_40_42	PRJNA288027	0.900937	39.9	MGAQ01	29	1010	939	SAMN04315303	GCA_001789795.1	ftp://ftp.ncbi.nlm.nih.gov/genomes/all/GCA/001/789/795/GCA_001789795.1_ASM178979v1
Candidatus Roizmanbacteria bacterium RIFCSPLOWO2_01_FULL_41_22	PRJNA288027	1.00553	40.8	MGAR01	37	1047	972	SAMN04315119	GCA_001789805.1	ftp://ftp.ncbi.nlm.nih.gov/genomes/all/GCA/001/789/805/GCA_001789805.1_ASM178980v1
Candidatus Roizmanbacteria bacterium RIFCSPLOWO2_01_FULL_42_14	PRJNA288027	0.515764	41.9	MGAS01	30	562	487	SAMN04315255	GCA_001789815.1	ftp://ftp.ncbi.nlm.nih.gov/genomes/all/GCA/001/789/815/GCA_001789815.1_ASM178981v1
Candidatus Roizmanbacteria bacterium RIFCSPLOWO2_01_FULL_44_13	PRJNA288027	0.467269	43.3	MGAT01	31	545	427	SAMN04315123	GCA_001789855.1	ftp://ftp.ncbi.nlm.nih.gov/genomes/all/GCA/001/789/855/GCA_001789855.1_ASM178985v1
Candidatus Roizmanbacteria bacterium RIFCSPLOWO2_01_FULL_45_11	PRJNA288027	0.591724	44.4	MGAU01	73	706	463	SAMN04315309	GCA_001789885.1	ftp://ftp.ncbi.nlm.nih.gov/genomes/all/GCA/001/789/885/GCA_001789885.1_ASM178988v1
Candidatus Roizmanbacteria bacterium RIFCSPLOWO2_02_FULL_37_19	PRJNA288027	1.03085	37.6	MGAW01	31	1049	974	SAMN04315968	GCA_001789875.1	ftp://ftp.ncbi.nlm.nih.gov/genomes/all/GCA/001/789/875/GCA_001789875.1_ASM178987v1
Candidatus Roizmanbacteria bacterium RIFCSPLOWO2_02_FULL_37_9	PRJNA288027	1.00567	35.8	MGAX01	89	1123	828	SAMN04316038	GCA_001789895.1	ftp://ftp.ncbi.nlm.nih.gov/genomes/all/GCA/001/789/895/GCA_001789895.1_ASM178989v1
Candidatus Roizmanbacteria bacterium RIFCSPLOWO2_02_FULL_38_10	PRJNA288027	0.743041	37.2	MGAY01	54	820	656	SAMN04316103	GCA_001789935.1	ftp://ftp.ncbi.nlm.nih.gov/genomes/all/GCA/001/789/935/GCA_001789935.1_ASM178993v1
Candidatus Roizmanbacteria bacterium RIFCSPLOWO2_02_FULL_39_8	PRJNA288027	0.710819	38.5	MGAZ01	55	846	661	SAMN04315971	GCA_001789955.1	ftp://ftp.ncbi.nlm.nih.gov/genomes/all/GCA/001/789/955/GCA_001789955.1_ASM178995v1
Candidatus Roizmanbacteria bacterium RIFCSPLOWO2_02_FULL_40_13	PRJNA288027	0.925264	40	MGBA01	25	1036	966	SAMN04315972	GCA_001789965.1	ftp://ftp.ncbi.nlm.nih.gov/genomes/all/GCA/001/789/965/GCA_001789965.1_ASM178996v1
Candidatus Roizmanbacteria bacterium RIFCSPLOWO2_02_FULL_41_9	PRJNA288027	0.750803	40	MGBB01	59	852	652	SAMN04315974	GCA_001789995.1	ftp://ftp.ncbi.nlm.nih.gov/genomes/all/GCA/001/789/995/GCA_001789995.1_ASM178999v1
Candidatus Roizmanbacteria bacterium RIFCSPLOWO2_12_FULL_37_7b	PRJNA288027	0.854716	36.8	MGBD01	69	942	800	SAMN04315853	GCA_001790005.1	ftp://ftp.ncbi.nlm.nih.gov/genomes/all/GCA/001/790/005/GCA_001790005.1_ASM179000v1
Candidatus Roizmanbacteria bacterium RIFCSPLOWO2_12_FULL_40_12	PRJNA288027	0.919362	40	MGBE01	23	1034	956	SAMN04315855	GCA_001790035.1	ftp://ftp.ncbi.nlm.nih.gov/genomes/all/GCA/001/790/035/GCA_001790035.1_ASM179003v1
Candidatus Roizmanbacteria bacterium RIFOXYA1_FULL_37_12	PRJNA288027	1.21693	37.3	MGBF01	1	1225	1178	SAMN04316216	GCA_001790045.1	ftp://ftp.ncbi.nlm.nih.gov/genomes/all/GCA/001/790/045/GCA_001790045.1_ASM179004v1
Candidatus Roizmanbacteria bacterium RIFOXYA1_FULL_41_12	PRJNA288027	0.920933	40.8	MGBG01	25	1008	892	SAMN04314330	GCA_001790075.1	ftp://ftp.ncbi.nlm.nih.gov/genomes/all/GCA/001/790/075/GCA_001790075.1_ASM179007v1
Candidatus Roizmanbacteria bacterium RIFOXYA2_FULL_38_14	PRJNA288027	1.21693	37.3	MGBH01	1	1225	1178	SAMN04316236	GCA_001790095.1	ftp://ftp.ncbi.nlm.nih.gov/genomes/all/GCA/001/790/095/GCA_001790095.1_ASM179009v1
Candidatus Roizmanbacteria bacterium RIFOXYB1_FULL_40_23	PRJNA288027	1.21693	37.3	MGBJ01	1	1225	1178	SAMN04316227	GCA_001790115.1	ftp://ftp.ncbi.nlm.nih.gov/genomes/all/GCA/001/790/115/GCA_001790115.1_ASM179011v1
Candidatus Roizmanbacteria bacterium RIFOXYB1_FULL_41_27	PRJNA288027	0.8315	41.1	MGBK01	23	873	802	SAMN04314498	GCA_001790125.1	ftp://ftp.ncbi.nlm.nih.gov/genomes/all/GCA/001/790/125/GCA_001790125.1_ASM179012v1
Candidatus Roizmanbacteria bacterium RIFOXYB2_FULL_38_10	PRJNA288027	1.218	37.3	MGBL01	17	1248	1164	SAMN04314455	GCA_001790155.1	ftp://ftp.ncbi.nlm.nih.gov/genomes/all/GCA/001/790/155/GCA_001790155.1_ASM179015v1
Candidatus Roizmanbacteria bacterium RIFOXYB2_FULL_41_10	PRJNA288027	0.907604	40.6	MGBM01	31	1000	882	SAMN04314434	GCA_001790165.1	ftp://ftp.ncbi.nlm.nih.gov/genomes/all/GCA/001/790/165/GCA_001790165.1_ASM179016v1
Candidatus Roizmanbacteria bacterium RIFOXYC1_FULL_38_14	PRJNA288027	1.21697	37.3	MGBN01	1	1228	1181	SAMN04316209	GCA_001790195.1	ftp://ftp.ncbi.nlm.nih.gov/genomes/all/GCA/001/790/195/GCA_001790195.1_ASM179019v1
Candidatus Roizmanbacteria bacterium CG2_30_33_16	PRJNA297582	0.919287	33.3	MNZM01	122	1032	894	SAMN04328260	GCA_001873595.1	ftp://ftp.ncbi.nlm.nih.gov/genomes/all/GCA/001/873/595/GCA_001873595.1_ASM187359v1
Candidatus Roizmanbacteria bacterium UBA1450	PRJNA348753	1.42787	41	DCTC01	2	-	-	SAMN06451558	GCA_002329205.1	ftp://ftp.ncbi.nlm.nih.gov/genomes/all/GCA/002/329/205/GCA_002329205.1_ASM232920v1
Candidatus Roizmanbacteria bacterium UBA6242	PRJNA348753	0.934916	41.6	DJWA01	25	-	-	SAMN06455990	GCA_002440905.1	ftp://ftp.ncbi.nlm.nih.gov/genomes/all/GCA/002/440/905/GCA_002440905.1_ASM244090v1
Candidatus Roizmanbacteria bacterium CG23_combo_of_CG06-09_8_20_14_all_35_49	PRJNA362739	0.768905	35.1	PCRE01	62	885	803	SAMN06659697	GCA_002770715.1	ftp://ftp.ncbi.nlm.nih.gov/genomes/all/GCA/002/770/715/GCA_002770715.1_ASM277071v1
Candidatus Roizmanbacteria bacterium CG09_land_8_20_14_0_10_41_9	PRJNA362739	0.669428	41.3	PEZG01	81	750	705	SAMN06659311	GCA_002774185.1	ftp://ftp.ncbi.nlm.nih.gov/genomes/all/GCA/002/774/185/GCA_002774185.1_ASM277418v1
Candidatus Roizmanbacteria bacterium CG06_land_8_20_14_3_00_34_14	PRJNA362739	0.784847	33.6	PEVZ01	72	914	859	SAMN06659226	GCA_002779665.1	ftp://ftp.ncbi.nlm.nih.gov/genomes/all/GCA/002/779/665/GCA_002779665.1_ASM277966v1
Candidatus Roizmanbacteria bacterium CG03_land_8_20_14_0_80_36_21	PRJNA362739	1.03609	36.1	PEUZ01	63	1129	1082	SAMN06659200	GCA_002779965.1	ftp://ftp.ncbi.nlm.nih.gov/genomes/all/GCA/002/779/965/GCA_002779965.1_ASM277996v1
Candidatus Roizmanbacteria bacterium CG07_land_8_20_14_0_80_34_15	PRJNA362739	1.09231	33.6	PEWY01	181	1291	1243	SAMN06659251	GCA_002779985.1	ftp://ftp.ncbi.nlm.nih.gov/genomes/all/GCA/002/779/985/GCA_002779985.1_ASM277998v1
Candidatus Roizmanbacteria bacterium CG03_land_8_20_14_0_80_39_12	PRJNA362739	0.892838	39	PEVA01	233	1119	1061	SAMN06659201	GCA_002780365.1	ftp://ftp.ncbi.nlm.nih.gov/genomes/all/GCA/002/780/365/GCA_002780365.1_ASM278036v1
Candidatus Roizmanbacteria bacterium CG02_land_8_20_14_3_00_36_15	PRJNA362739	1.06478	36	PEUF01	59	1156	1108	SAMN06659180	GCA_002780795.1	ftp://ftp.ncbi.nlm.nih.gov/genomes/all/GCA/002/780/795/GCA_002780795.1_ASM278079v1
Candidatus Roizmanbacteria bacterium CG01_land_8_20_14_3_00_33_9	PRJNA362739	0.599099	33.2	PETM01	86	677	643	SAMN06659161	GCA_002781095.1	ftp://ftp.ncbi.nlm.nih.gov/genomes/all/GCA/002/781/095/GCA_002781095.1_ASM278109v1
Candidatus Roizmanbacteria bacterium CG03_land_8_20_14_0_80_35_26	PRJNA362739	0.873834	35.4	PEUY01	78	992	946	SAMN06659199	GCA_002781225.1	ftp://ftp.ncbi.nlm.nih.gov/genomes/all/GCA/002/781/225/GCA_002781225.1_ASM278122v1
Candidatus Roizmanbacteria bacterium CG_4_8_14_3_um_filter_34_9	PRJNA362739	0.581869	33.1	PFGU01	101	745	693	SAMN06659955	GCA_002782145.1	ftp://ftp.ncbi.nlm.nih.gov/genomes/all/GCA/002/782/145/GCA_002782145.1_ASM278214v1
Candidatus Roizmanbacteria bacterium CG_4_10_14_3_um_filter_33_21	PRJNA362739	0.946989	33.5	PFJI01	238	1104	1060	SAMN06659889	GCA_002782995.1	ftp://ftp.ncbi.nlm.nih.gov/genomes/all/GCA/002/782/995/GCA_002782995.1_ASM278299v1
Candidatus Roizmanbacteria bacterium CG_4_10_14_3_um_filter_39_13	PRJNA362739	0.597539	38.8	PFJH01	150	723	682	SAMN06659890	GCA_002782965.1	ftp://ftp.ncbi.nlm.nih.gov/genomes/all/GCA/002/782/965/GCA_002782965.1_ASM278296v1
Candidatus Roizmanbacteria bacterium CG17_big_fil_post_rev_8_21_14_2_50_39_7	PRJNA362739	0.741375	37.4	PFEV01	237	1011	861	SAMN06659606	GCA_002783185.1	ftp://ftp.ncbi.nlm.nih.gov/genomes/all/GCA/002/783/185/GCA_002783185.1_ASM278318v1
Candidatus Roizmanbacteria bacterium CG_4_10_14_0_8_um_filter_39_9	PRJNA362739	1.00454	39.3	PFLF01	117	1123	1059	SAMN06659840	GCA_002784505.1	ftp://ftp.ncbi.nlm.nih.gov/genomes/all/GCA/002/784/505/GCA_002784505.1_ASM278450v1
Candidatus Roizmanbacteria bacterium CG_4_10_14_0_8_um_filter_36_36	PRJNA362739	1.05663	35.7	PFLG01	62	1154	1098	SAMN06659839	GCA_002785015.1	ftp://ftp.ncbi.nlm.nih.gov/genomes/all/GCA/002/785/015/GCA_002785015.1_ASM278501v1
Candidatus Roizmanbacteria bacterium CG_4_10_14_0_8_um_filter_33_9	PRJNA362739	1.0698	33.3	PFLI01	195	1169	1117	SAMN06659837	GCA_002785065.1	ftp://ftp.ncbi.nlm.nih.gov/genomes/all/GCA/002/785/065/GCA_002785065.1_ASM278506v1
Candidatus Roizmanbacteria bacterium CG_4_10_14_0_8_um_filter_35_28	PRJNA362739	0.75365	34.7	PFLH01	86	889	846	SAMN06659838	GCA_002785085.1	ftp://ftp.ncbi.nlm.nih.gov/genomes/all/GCA/002/785/085/GCA_002785085.1_ASM278508v1
Candidatus Roizmanbacteria bacterium CG22_combo_CG10-13_8_21_14_all_35_9	PRJNA362739	0.908015	35	PCTB01	108	1055	977	SAMN06659648	GCA_002786575.1	ftp://ftp.ncbi.nlm.nih.gov/genomes/all/GCA/002/786/575/GCA_002786575.1_ASM278657v1
Candidatus Roizmanbacteria bacterium CG22_combo_CG10-13_8_21_14_all_34_12	PRJNA362739	0.649759	33.5	PCTC01	84	770	718	SAMN06659647	GCA_002786595.1	ftp://ftp.ncbi.nlm.nih.gov/genomes/all/GCA/002/786/595/GCA_002786595.1_ASM278659v1
Candidatus Roizmanbacteria bacterium CG22_combo_CG10-13_8_21_14_all_38_20	PRJNA362739	1.11753	38	PCTA01	36	1256	1184	SAMN06659649	GCA_002786635.1	ftp://ftp.ncbi.nlm.nih.gov/genomes/all/GCA/002/786/635/GCA_002786635.1_ASM278663v1
Candidatus Roizmanbacteria bacterium CG11_big_fil_rev_8_21_14_0_20_37_16	PRJNA362739	0.715777	36.8	PCVK01	123	871	779	SAMN06659536	GCA_002787005.1	ftp://ftp.ncbi.nlm.nih.gov/genomes/all/GCA/002/787/005/GCA_002787005.1_ASM278700v1
Candidatus Roizmanbacteria bacterium CG22_combo_CG10-13_8_21_14_all_33_16	PRJNA362739	0.9239	33.1	PCTD01	243	1101	995	SAMN06659646	GCA_002787715.1	ftp://ftp.ncbi.nlm.nih.gov/genomes/all/GCA/002/787/715/GCA_002787715.1_ASM278771v1
Candidatus Roizmanbacteria bacterium CG_4_8_14_3_um_filter_36_10	PRJNA362739	1.06316	35.9	PFQK01	104	1210	1155	SAMN06659957	GCA_002787875.1	ftp://ftp.ncbi.nlm.nih.gov/genomes/all/GCA/002/787/875/GCA_002787875.1_ASM278787v1
Candidatus Roizmanbacteria bacterium CG_4_8_14_3_um_filter_36_12	PRJNA362739	0.709811	35.5	PFQL01	70	804	765	SAMN06659958	GCA_002787895.1	ftp://ftp.ncbi.nlm.nih.gov/genomes/all/GCA/002/787/895/GCA_002787895.1_ASM278789v1
Candidatus Roizmanbacteria bacterium CG_4_8_14_3_um_filter_35_14	PRJNA362739	0.729688	34.9	PFQJ01	60	830	792	SAMN06659956	GCA_002787905.1	ftp://ftp.ncbi.nlm.nih.gov/genomes/all/GCA/002/787/905/GCA_002787905.1_ASM278790v1
Candidatus Roizmanbacteria bacterium CG_4_9_14_0_2_um_filter_35_15	PRJNA362739	0.740316	35	PFRZ01	59	836	800	SAMN06659998	GCA_002788805.1	ftp://ftp.ncbi.nlm.nih.gov/genomes/all/GCA/002/788/805/GCA_002788805.1_ASM278880v1
Candidatus Roizmanbacteria bacterium CG_4_9_14_0_2_um_filter_36_12	PRJNA362739	0.866866	35.5	PFSA01	90	990	936	SAMN06659999	GCA_002788835.1	ftp://ftp.ncbi.nlm.nih.gov/genomes/all/GCA/002/788/835/GCA_002788835.1_ASM278883v1
Candidatus Roizmanbacteria bacterium CG_4_9_14_0_2_um_filter_38_17	PRJNA362739	1.08688	38	PFSB01	28	1221	1167	SAMN06660000	GCA_002788855.1	ftp://ftp.ncbi.nlm.nih.gov/genomes/all/GCA/002/788/855/GCA_002788855.1_ASM278885v1
Candidatus Roizmanbacteria bacterium CG_4_9_14_0_2_um_filter_39_13	PRJNA362739	1.33235	38.7	PFSC01	197	1531	1461	SAMN06660001	GCA_002788865.1	ftp://ftp.ncbi.nlm.nih.gov/genomes/all/GCA/002/788/865/GCA_002788865.1_ASM278886v1
Candidatus Roizmanbacteria bacterium CG_4_9_14_0_8_um_filter_34_12	PRJNA362739	1.14998	33.5	PFTH01	241	1337	1281	SAMN06660032	GCA_002789465.1	ftp://ftp.ncbi.nlm.nih.gov/genomes/all/GCA/002/789/465/GCA_002789465.1_ASM278946v1
Candidatus Roizmanbacteria bacterium CG_4_9_14_3_um_filter_36_11	PRJNA362739	1.12925	35.9	PFWM01	79	1237	1168	SAMN06660115	GCA_002791115.1	ftp://ftp.ncbi.nlm.nih.gov/genomes/all/GCA/002/791/115/GCA_002791115.1_ASM279111v1
Candidatus Roizmanbacteria bacterium CG_4_9_14_3_um_filter_33_18	PRJNA362739	0.833338	33	PFWL01	217	1053	989	SAMN06660114	GCA_002791135.1	ftp://ftp.ncbi.nlm.nih.gov/genomes/all/GCA/002/791/135/GCA_002791135.1_ASM279113v1
Candidatus Roizmanbacteria bacterium CG_4_10_14_0_2_um_filter_36_9	PRJNA362739	0.92884	35.9	PFOD01	87	1033	985	SAMN06659764	GCA_002792295.1	ftp://ftp.ncbi.nlm.nih.gov/genomes/all/GCA/002/792/295/GCA_002792295.1_ASM279229v1
Candidatus Roizmanbacteria bacterium CG_4_10_14_0_2_um_filter_39_13	PRJNA362739	1.21989	38.8	PFOB01	79	1264	1208	SAMN06659766	GCA_002792315.1	ftp://ftp.ncbi.nlm.nih.gov/genomes/all/GCA/002/792/315/GCA_002792315.1_ASM279231v1
Candidatus Roizmanbacteria bacterium CG_4_10_14_0_2_um_filter_39_12	PRJNA362739	1.08761	38.7	PFOC01	106	1227	1177	SAMN06659765	GCA_002792335.1	ftp://ftp.ncbi.nlm.nih.gov/genomes/all/GCA/002/792/335/GCA_002792335.1_ASM279233v1
Candidatus Roizmanbacteria bacterium CG_4_10_14_0_2_um_filter_36_35	PRJNA362739	0.850736	35.5	PFOE01	111	993	943	SAMN06659763	GCA_002792355.1	ftp://ftp.ncbi.nlm.nih.gov/genomes/all/GCA/002/792/355/GCA_002792355.1_ASM279235v1
Candidatus Roizmanbacteria bacterium CG_4_10_14_0_2_um_filter_33_96	PRJNA362739	0.439662	33.4	PFOF01	77	538	507	SAMN06659762	GCA_002792365.1	ftp://ftp.ncbi.nlm.nih.gov/genomes/all/GCA/002/792/365/GCA_002792365.1_ASM279236v1
Candidatus Roizmanbacteria bacterium CG10_big_fil_rev_8_21_14_0_10_45_7	PRJNA362739	0.634434	44.4	PFEE01	79	759	683	SAMN06659438	GCA_002793745.1	ftp://ftp.ncbi.nlm.nih.gov/genomes/all/GCA/002/793/745/GCA_002793745.1_ASM279374v1
Candidatus Roizmanbacteria bacterium CG10_big_fil_rev_8_21_14_0_10_36_26	PRJNA362739	1.10857	36.2	PFEB01	62	1214	1132	SAMN06659435	GCA_002793785.1	ftp://ftp.ncbi.nlm.nih.gov/genomes/all/GCA/002/793/785/GCA_002793785.1_ASM279378v1
Candidatus Roizmanbacteria bacterium CG10_big_fil_rev_8_21_14_0_10_39_6	PRJNA362739	0.932071	38.3	PFED01	227	1133	1045	SAMN06659437	GCA_002793775.1	ftp://ftp.ncbi.nlm.nih.gov/genomes/all/GCA/002/793/775/GCA_002793775.1_ASM279377v1
Candidatus Roizmanbacteria bacterium CG10_big_fil_rev_8_21_14_0_10_39_12	PRJNA362739	0.988178	38.8	PFEC01	89	1116	1062	SAMN06659436	GCA_002793935.1	ftp://ftp.ncbi.nlm.nih.gov/genomes/all/GCA/002/793/935/GCA_002793935.1_ASM279393v1
Candidatus Roizmanbacteria bacterium CG11_big_fil_rev_8_21_14_0_20_35_14	PRJNA362739	0.899148	35.3	PCVL01	84	1026	962	SAMN06659535	GCA_002795905.1	ftp://ftp.ncbi.nlm.nih.gov/genomes/all/GCA/002/795/905/GCA_002795905.1_ASM279590v1
Candidatus Roizmanbacteria bacterium CG11_big_fil_rev_8_21_14_0_20_36_8	PRJNA362739	0.851598	35.7	PCVM01	113	963	891	SAMN06659507	GCA_002796045.1	ftp://ftp.ncbi.nlm.nih.gov/genomes/all/GCA/002/796/045/GCA_002796045.1_ASM279604v1

## Sheet: Table S5
Table S5 Potential phage related scaffold with at least one CRISPR spacer targeted
Targeted scaffolds			No. of targeted spacers	Phage specific proteins		Corresponding phage genome (when reconstructed)
Scaffold name	Length (bp)	GC (%)		Terminase	Capsid
QZM_A2_scaffold_778	31700	32.86	62		Yes	QZM_A2_Phage_33_19
QZM_B3_scaffold_925	18993	32.52	36		Yes	QZM_B3_Phage_33_79
QZM_B3_scaffold_202	40059	32.19	30			QZM_B3_Roizmanbacteria_33_70_prophage
QZM_B3_scaffold_2251	11592	32.86	17			QZM_B3_Phage_33_79
QZM_A2_2_scaffold_1757	7258	34.1	16		Yes
QZM_A1_scaffold_8361	5971	35.28	12		Yes
QZM_A2_3_scaffold_16510	2964	32.82	12
QZM_A2_3_scaffold_9210	4331	35.34	12		Yes
QZM_B4_scaffold_18568	4481	35.12	12		Yes
QZM_B3_scaffold_15669	3060	29.96	11
QZM_B3_scaffold_1917	12755	32.79	11
QZM_A3_scaffold_16179	3664	33.35	10
QZM_B3_scaffold_566	24582	33.06	10		Yes	QZM_B3_Roizmanbacteria_33_70_prophage
QZM_A2_1_scaffold_6256	6200	31.58	9
QZM_B3_scaffold_1559	14398	36.44	9
QZM_B4_scaffold_46331	2214	31.21	9
QZM_A2_2_scaffold_16288	1928	26.97	8
QZM_B1_scaffold_22006	4227	29.85	8
QZM_B4_scaffold_17942	4599	29.09	8
QZM_A1_scaffold_1873	17455	31.64	7
QZM_A2_3_scaffold_20522	2567	30.97	7
QZM_A2_3_scaffold_36947	1741	30.49	7
QZM_A2_scaffold_65715	1188	31.81	7
QZM_B4_scaffold_59098	1831	33.04	7
QZM_A2_1_scaffold_35212	1871	28.64	6
QZM_A2_1_scaffold_65546	1156	31.92	6
QZM_A2_1_scaffold_73075	1064	35.24	6
QZM_A2_2_scaffold_3690	4793	31.46	6
QZM_A2_2_scaffold_3943	4609	31.37	6
QZM_A2_2_scaffold_8004	3016	32.79	6
QZM_A2_3_scaffold_52705	1376	29.72	6
QZM_A2_scaffold_23053	2684	33.79	6
QZM_B1_scaffold_26164	3658	30.2	6
QZM_B4_scaffold_58008	1857	32.09	6
QZM_A2_1_scaffold_52942	1364	33.28	5
QZM_A2_2_scaffold_16202	1935	31.21	5
QZM_A2_2_scaffold_29026	1323	31.97	5
QZM_A2_2_scaffold_6391	3459	34.48	5
QZM_A2_2_scaffold_8935	2809	28.33	5
QZM_A2_3_scaffold_16561	2959	30.24	5
QZM_A2_3_scaffold_21565	2486	31.89	5
QZM_A2_3_scaffold_68574	1157	28.26	5
QZM_A2_3_scaffold_78611	1056	29.92	5
QZM_A2_3_scaffold_79630	1047	29.13	5
QZM_A2_3_scaffold_9533	4233	35.22	5
QZM_A3_scaffold_40292	1981	31.65	5
QZM_B1_scaffold_27021	3571	37.97	5
QZM_B4_scaffold_18225	4548	33.64	5
QZM_B4_scaffold_48918	2124	32.1	5
QZM_B4_scaffold_77608	1479	34.75	5
QZM_A2_1_scaffold_21195	2770	28.08	4
QZM_A2_1_scaffold_22900	2617	30.22	4
QZM_A2_1_scaffold_38340	1749	30.76	4
QZM_A2_1_scaffold_55372	1318	37.4	4
QZM_A2_2_scaffold_17342	1856	30.28	4
QZM_A2_2_scaffold_29330	1313	36.4	4
QZM_A2_2_scaffold_35561	1153	28.88	4
QZM_A2_2_scaffold_5660	3703	31.32	4
QZM_A2_3_scaffold_16180	3003	33.79	4
QZM_A2_3_scaffold_23949	2319	35.66	4
QZM_A2_3_scaffold_27718	2102	31.63	4
QZM_A2_3_scaffold_36299	1761	30.94	4
QZM_A2_3_scaffold_46072	1505	29.16	4
QZM_A2_scaffold_10507	4975	33.62	4
QZM_B1_scaffold_119720	1101	32.24	4
QZM_B1_scaffold_65762	1746	28.69	4
QZM_B4_scaffold_19192	4369	35.45	4
QZM_B4_scaffold_37652	2604	38.4	4
QZM_B4_scaffold_56119	1908	31.23	4
QZM_B4_scaffold_64350	1712	31.83	4
QZM_B4_scaffold_83972	1391	32.99	4
QZM_B4_scaffold_89650	1321	35.5	4
QZM_A1_scaffold_10479	4926	34.1	3
QZM_A1_scaffold_57951	1202	33.77	3
QZM_A2_1_scaffold_3244	8926	35.61	3
QZM_A2_1_scaffold_49399	1438	35.81	3
QZM_A2_1_scaffold_68250	1121	28.99	3
QZM_A2_1_scaffold_74644	1047	28.08	3
QZM_A2_2_scaffold_12811	2245	28.73	3
QZM_A2_2_scaffold_12813	2245	29.88	3
QZM_A2_2_scaffold_20721	1656	30.55	3
QZM_A2_2_scaffold_22323	1577	29.16	3
QZM_A2_2_scaffold_23079	1544	30.56	3
QZM_A2_2_scaffold_26807	1395	30.39	3
QZM_A2_2_scaffold_37470	1114	26.03	3
QZM_A2_3_scaffold_11198	3810	34.61	3
QZM_A2_3_scaffold_23464	2350	33.53	3
QZM_A2_3_scaffold_23566	2344	33.27	3
QZM_A2_3_scaffold_32410	1894	38.59	3
QZM_A2_3_scaffold_44647	1537	38.38	3
QZM_A2_3_scaffold_56906	1308	26.98	3
QZM_A2_3_scaffold_63525	1217	29.49	3
QZM_A2_3_scaffold_9009	4390	38.1	3
QZM_A2_scaffold_2655	13492	31.93	3
QZM_A2_scaffold_37151	1845	31.21	3
QZM_A3_scaffold_54232	1637	28.28	3
QZM_A3_scaffold_97994	1130	29.82	3
QZM_B1_scaffold_18441	4878	31.22	3
QZM_B3_scaffold_43219	1434	33.26	3
QZM_B3_scaffold_59478	1138	29.7	3
QZM_B4_scaffold_76630	1493	26.59	3
QZM_B4_scaffold_76718	1492	25.87	3
QZM_B4_scaffold_87735	1344	30.5	3
DGJ10_2_scaffold_18395	1620	27.4	2
DGJ11_scaffold_5090	5823	34.99	2
GD2_1_scaffold_263	33787	32.56	2
QZM_A1_scaffold_37690	1690	31.95	2
QZM_A1_scaffold_40646	1590	30	2
QZM_A1_scaffold_42821	1524	38.51	2
QZM_A2_1_scaffold_22169	2682	36.72	2
QZM_A2_1_scaffold_44563	1558	34.59	2
QZM_A2_1_scaffold_55664	1312	33.61	2
QZM_A2_1_scaffold_76170	1031	26.96	2
QZM_A2_2_scaffold_14803	2048	40.28	2		Yes
QZM_A2_2_scaffold_15160	2021	37.95	2
QZM_A2_2_scaffold_20542	1666	32.05	2
QZM_A2_2_scaffold_21004	1640	35.73	2
QZM_A2_2_scaffold_21079	1636	28.23	2
QZM_A2_2_scaffold_22822	1556	32.39	2
QZM_A2_2_scaffold_25080	1458	37.86	2
QZM_A2_2_scaffold_31030	1263	35.31	2
QZM_A2_2_scaffold_34071	1186	26.39	2
QZM_A2_2_scaffold_35317	1158	33.93	2
QZM_A2_2_scaffold_39110	1083	31.57	2
QZM_A2_2_scaffold_39366	1078	34.04	2
QZM_A2_2_scaffold_42234	1029	37.41	2
QZM_A2_2_scaffold_43753	1005	37.31	2
QZM_A2_2_scaffold_44013	1001	32.16	2
QZM_A2_3_scaffold_14293	3250	30.64	2
QZM_A2_3_scaffold_23642	2339	33.13	2
QZM_A2_3_scaffold_26853	2149	27.87	2
QZM_A2_3_scaffold_28817	2048	29.44	2
QZM_A2_3_scaffold_33417	1856	34.32	2
QZM_A2_3_scaffold_39926	1656	33.03	2
QZM_A2_3_scaffold_41902	1604	30.17	2
QZM_A2_3_scaffold_51442	1398	25.32	2
QZM_A2_3_scaffold_66341	1182	41.28	2		Yes
QZM_A2_3_scaffold_68481	1158	30.56	2
QZM_A2_3_scaffold_73363	1105	26.6	2
QZM_A2_3_scaffold_77359	1067	27.74	2
QZM_A2_3_scaffold_78323	1058	31.19	2
QZM_A3_scaffold_36607	2110	33.74	2
QZM_A3_scaffold_59020	1552	27.89	2
QZM_A3_scaffold_70580	1386	34.99	2
QZM_A3_scaffold_81425	1267	36.06	2
QZM_B1_scaffold_10960	7466	26.98	2
QZM_B1_scaffold_64652	1769	31.88	2
QZM_B2_scaffold_14820	2509	18.77	2
QZM_B3_scaffold_44690	1400	29.57	2
QZM_B4_scaffold_122813	1033	30.78	2
QZM_B4_scaffold_123093	1031	29.67	2
QZM_B4_scaffold_31357	3005	36.63	2
QZM_B4_scaffold_57249	1879	32.35	2
QZM_B4_scaffold_59776	1815	29.75	2
QZM_B4_scaffold_77018	1487	38.73	2		Yes
QZM_B4_scaffold_97859	1232	30.19	2
DGJ10_1_scaffold_5967	2920	32.7	1
DGJ10_1_scaffold_68	55853	28.49	1
DGJ10_2_scaffold_21413	1412	29.6	1
DGJ10_2_scaffold_24162	1265	33.43	1
DGJ10_2_scaffold_25	148253	27.21	1
DGJ10_scaffold_10190	2416	34.31	1
DGJ10_scaffold_1339	9367	30.16	1
DGJ11_scaffold_1477	14306	28.17	1
DGJ11_scaffold_1918	11932	36.19	1
DGJ11_scaffold_19489	2088	31.36	1
DGJ11_scaffold_27202	1628	32.67	1
DGJ11_scaffold_42	137959	35.2	1
DGJ11_scaffold_42657	1169	33.1	1
DGJ11_scaffold_453	30828	30.4	1
DGJ11_scaffold_6871	4627	30.08	1
DGJ11_scaffold_948	19017	28.42	1
DGJ12_scaffold_10446	4834	29.29	1
DGJ12_scaffold_18124	3379	40.98	1
DGJ13_scaffold_10548	2171	31.41	1
DGJ13_scaffold_1279	11989	29.42	1
DGJ3_scaffold_73	40269	30.66	1
DGJ5_scaffold_103	45405	34.73	1
DGJ7_scaffold_14043	3617	32.18	1
DGJ7_scaffold_3021	10442	61.76	1
DGJ7_scaffold_38550	1847	37.46	1
DGJ7_scaffold_639	30940	34.74	1
DGJ8_scaffold_11349	3008	30.38	1
DGJ8_scaffold_11897	2893	27.86	1
DGJ8_scaffold_24010	1618	26.01	1
DGJ8_scaffold_24144	1612	35.23	1
DGJ8_scaffold_2506	9138	35.86	1
DGJ8_scaffold_2691	8757	26.29	1
DGJ8_scaffold_83	79937	34.96	1
DGJ9_scaffold_122610	1040	29.23	1
DGJ9_scaffold_126535	1017	33.72	1
DGJ9_scaffold_1762	21666	42.14	1
DGJ9_scaffold_21694	3634	35.49	1
DGJ9_scaffold_25655	3225	32.96	1
DGJ9_scaffold_72503	1513	28.28	1
DGJ9_scaffold_80189	1409	33.85	1
DGJ9_scaffold_872	34100	36.98	1
GD2_1_scaffold_1019	18893	30.07	1
GD2_1_scaffold_1600	14933	34.36	1
GD2_1_scaffold_207	37759	33.36	1
GD2_1_scaffold_211	37407	32.1	1
GD2_1_scaffold_238	35464	36.73	1
GD2_1_scaffold_28168	2463	33.65	1
GD2_1_scaffold_33789	2162	35.93	1
GD2_1_scaffold_37224	2019	36.94	1
GD2_1_scaffold_39	76462	32.32	1
GD2_1_scaffold_5754	7139	32.72	1
GD2_1_scaffold_6333	6721	33.59	1
GD2_1_scaffold_71	58292	33.03	1
GD2_1_scaffold_728	21943	31.42	1
GD2_1_scaffold_7566	6021	29.41	1
GD2_2_scaffold_10645	5408	33.61	1
GD2_2_scaffold_11295	3243	32.5	1
GD2_2_scaffold_11744	3170	31.6	1
GD2_2_scaffold_13802	2871	32.56	1
GD2_2_scaffold_13805	2870	34.56	1
GD2_2_scaffold_1619	9317	36.24	1
GD2_2_scaffold_17231	2502	37.76	1
GD2_2_scaffold_18083	2428	31.5	1
GD2_2_scaffold_22810	2095	30.26	1
GD2_2_scaffold_23720	2043	36.46	1
GD2_2_scaffold_27207	1874	33.88	1
GD2_2_scaffold_39321	1477	34.52	1
GD2_2_scaffold_39379	1475	38.5	1
GD2_2_scaffold_39750	1467	35.03	1
GD2_2_scaffold_45952	1333	26.55	1
GD2_2_scaffold_46183	1328	34.93	1
GD2_2_scaffold_49266	1272	33.25	1
GD2_2_scaffold_49641	1265	34.7	1
GD2_2_scaffold_53030	1213	32.23	1
GD2_2_scaffold_57216	1153	38.85	1
GD2_2_scaffold_60023	1116	34.58	1
GD2_2_scaffold_62059	1093	28.45	1
GD2_2_scaffold_62149	1092	29.21	1
GD2_2_scaffold_6694	8900	33.15	1
GD2_2_scaffold_69928	1012	37.84	1
GD2_2_scaffold_76071	2125	32.42	1
GD2_2_scaffold_8774	3768	29.21	1
GD2_3_scaffold_12678	2182	33.4	1
GD2_3_scaffold_13111	2142	36.69	1
GD2_3_scaffold_18124	1812	36.03	1
GD2_3_scaffold_18269	1805	37.34	1
GD2_3_scaffold_1951	5464	35.63	1
GD2_3_scaffold_2486	4881	34.68	1
GD2_3_scaffold_2750	4658	35.7	1
GD2_3_scaffold_377	12100	34.11	1
GD2_3_scaffold_404	11713	34.73	1			GD2_3_Phage_34_19
GD2_3_scaffold_1340	6529	30.3	1			GD2_3_Phage_34_19
GD2_3_scaffold_44836	1134	28.48	1
GD2_3_scaffold_50723	1065	26.76	1
GD2_3_scaffold_517	10360	30.03	1		Yes
GD2_3_scaffold_9706	2500	33.72	1
GD3_scaffold_1045	10122	34.97	1
GD3_scaffold_11099	2273	31.94	1
GD3_scaffold_16992	1750	33.48	1
GD3_scaffold_3711	4670	34.53	1
GD3_scaffold_7371	2938	34.61	1
QC1_scaffold_48	181580	36.3	1
QC1_scaffold_5070	5596	26.21	1
QC3_scaffold_23384	2367	25.05	1
QC3_scaffold_24193	2312	33.52	1
QC3_scaffold_35096	1795	36.32	1
QC3_scaffold_65968	1182	26.14	1
QC3_scaffold_75950	1078	27.45	1
QC4_scaffold_1042	27705	37.18	1
QC4_scaffold_10959	5887	32.54	1
QC4_scaffold_1509	22164	37.51	1
QC4_scaffold_25696	3011	25.73	1
QC4_scaffold_28952	2740	25.47	1
QC4_scaffold_36948	2260	27.12	1
QC4_scaffold_37971	2213	28.64	1
QC5_scaffold_124936	1097	25.88	1
QZM_A1_scaffold_11374	4603	30.13	1
QZM_A1_scaffold_13407	3999	37.68	1
QZM_A1_scaffold_13917	3874	28.26	1
QZM_A1_scaffold_14332	3786	26.36	1
QZM_A1_scaffold_14761	3694	28.69	1
QZM_A1_scaffold_1625	19013	30.62	1
QZM_A1_scaffold_171	67246	31.95	1
QZM_A1_scaffold_1899	17307	29.66	1
QZM_A1_scaffold_19618	2907	33.36	1
QZM_A1_scaffold_20925	2758	32.37	1
QZM_A1_scaffold_2121	16118	30.56	1
QZM_A1_scaffold_27041	2226	28.48	1
QZM_A1_scaffold_31480	1954	31.01	1
QZM_A1_scaffold_35209	1786	31.97	1
QZM_A1_scaffold_3637	11130	32.28	1
QZM_A1_scaffold_393	42865	30.25	1
QZM_A1_scaffold_41050	1577	29.04	1
QZM_A1_scaffold_414	41929	30.57	1
QZM_A1_scaffold_48750	1375	24.72	1
QZM_A1_scaffold_535	36420	39.33	1
QZM_A1_scaffold_5485	8258	27.54	1
QZM_A1_scaffold_56837	1220	34.59	1
QZM_A1_scaffold_570	35351	33.32	1
QZM_A1_scaffold_62096	1139	37.05	1
QZM_A1_scaffold_62532	1132	28.44	1
QZM_A2_1_scaffold_11370	4280	30	1
QZM_A2_1_scaffold_1605	12682	28.24	1
QZM_A2_1_scaffold_19053	2991	29.08	1
QZM_A2_1_scaffold_19989	2891	36.56	1
QZM_A2_1_scaffold_200	30046	28.84	1
QZM_A2_1_scaffold_2151	11066	30.56	1
QZM_A2_1_scaffold_2272	10759	26.64	1
QZM_A2_1_scaffold_26978	2303	34.69	1
QZM_A2_1_scaffold_27398	2275	30.32	1
QZM_A2_1_scaffold_2771	9702	38.47	1
QZM_A2_1_scaffold_28069	2234	25.82	1
QZM_A2_1_scaffold_28325	2219	34.56	1
QZM_A2_1_scaffold_32927	1971	29.27	1
QZM_A2_1_scaffold_39131	1722	39.14	1
QZM_A2_1_scaffold_42130	1625	34.64	1
QZM_A2_1_scaffold_42830	1606	38.35	1
QZM_A2_1_scaffold_43425	1588	32.99	1
QZM_A2_1_scaffold_57916	1273	33.3	1
QZM_A2_1_scaffold_59008	1254	50.23	1
QZM_A2_1_scaffold_61761	1211	32.86	1
QZM_A2_1_scaffold_6643	5972	33.35	1
QZM_A2_1_scaffold_67669	1128	32.09	1
QZM_A2_1_scaffold_71178	1085	33.73	1
QZM_A2_1_scaffold_7390	5635	30.13	1
QZM_A2_1_scaffold_7413	5625	28.51	1
QZM_A2_1_scaffold_78645	1006	30.11	1
QZM_A2_1_scaffold_8288	5245	29.47	1
QZM_A2_1_scaffold_8560	5128	29.36	1
QZM_A2_1_scaffold_9165	4912	30.67	1
QZM_A2_1_scaffold_9453	4820	36.26	1
QZM_A2_1_scaffold_98	37709	33.64	1
QZM_A2_2_scaffold_13528	2168	31.64	1
QZM_A2_2_scaffold_15217	2015	38.41	1
QZM_A2_2_scaffold_16590	1905	50.65	1
QZM_A2_2_scaffold_16926	1884	36.3	1
QZM_A2_2_scaffold_19128	1745	30.31	1
QZM_A2_2_scaffold_20214	1682	26.15	1
QZM_A2_2_scaffold_21294	1625	37.78	1
QZM_A2_2_scaffold_22935	1551	31.27	1
QZM_A2_2_scaffold_23498	1525	36.39	1
QZM_A2_2_scaffold_24330	1490	32.81	1
QZM_A2_2_scaffold_26083	1420	28.16	1
QZM_A2_2_scaffold_2723	5660	28.3	1
QZM_A2_2_scaffold_274	19770	30.88	1
QZM_A2_2_scaffold_27891	1359	28.32	1
QZM_A2_2_scaffold_291	19063	28.53	1
QZM_A2_2_scaffold_33725	1195	33.55	1
QZM_A2_2_scaffold_34829	1169	38.83	1
QZM_A2_2_scaffold_35777	1148	26.13	1
QZM_A2_2_scaffold_35996	1144	33.39	1
QZM_A2_2_scaffold_36471	1134	30.59	1
QZM_A2_2_scaffold_36672	1130	39.46	1
QZM_A2_2_scaffold_38126	1101	33.6	1
QZM_A2_2_scaffold_42878	1019	41.6	1
QZM_A2_2_scaffold_6318	3484	29.07	1
QZM_A2_2_scaffold_8052	3003	26.83	1
QZM_A2_2_scaffold_820	11180	33.82	1
QZM_A2_2_scaffold_9693	2674	27.82	1
QZM_A2_2_scaffold_9966	2629	35.52	1
QZM_A2_3_scaffold_11774	3681	37.57	1
QZM_A2_3_scaffold_12320	3575	29.7	1
QZM_A2_3_scaffold_12678	3515	35.13	1
QZM_A2_3_scaffold_15068	3141	28.49	1
QZM_A2_3_scaffold_15330	3109	25.53	1
QZM_A2_3_scaffold_15724	3056	26.47	1
QZM_A2_3_scaffold_17701	2831	53.9	1
QZM_A2_3_scaffold_21336	2503	32	1
QZM_A2_3_scaffold_2144	10186	34.84	1
QZM_A2_3_scaffold_2292	9839	28.38	1
QZM_A2_3_scaffold_24484	2284	28.19	1
QZM_A2_3_scaffold_25450	2224	37.72	1
QZM_A2_3_scaffold_25471	2223	37.38	1
QZM_A2_3_scaffold_25745	2209	57.12	1
QZM_A2_3_scaffold_27562	2110	38.1	1
QZM_A2_3_scaffold_27880	2094	31.51	1
QZM_A2_3_scaffold_28901	2044	32.04	1
QZM_A2_3_scaffold_3507	7752	29.85	1
QZM_A2_3_scaffold_35196	1794	25.19	1
QZM_A2_3_scaffold_36382	1759	53.43	1
QZM_A2_3_scaffold_37234	1733	33.17	1
QZM_A2_3_scaffold_43973	1554	35.07	1
QZM_A2_3_scaffold_46641	1492	36.79	1
QZM_A2_3_scaffold_48410	1454	32.66	1
QZM_A2_3_scaffold_50152	1421	30.68	1
QZM_A2_3_scaffold_53252	1366	31.18	1
QZM_A2_3_scaffold_60226	1260	29.28	1
QZM_A2_3_scaffold_62313	1232	40.5	1
QZM_A2_3_scaffold_63296	1220	29.26	1
QZM_A2_3_scaffold_63867	1213	25.63	1
QZM_A2_3_scaffold_69329	1148	34.49	1
QZM_A2_3_scaffold_82055	1027	31.54	1
QZM_A2_3_scaffold_8644	4505	34.29	1
QZM_A2_3_scaffold_8834	4439	29.3	1
QZM_A2_3_scaffold_8894	4423	29.93	1
QZM_A2_scaffold_1024	26351	33.1	1
QZM_A2_scaffold_1844	17495	40.34	1
QZM_A2_scaffold_19016	3142	29.63	1
QZM_A2_scaffold_20378	2963	32.16	1
QZM_A2_scaffold_29349	2218	31.06	1
QZM_A2_scaffold_35703	1901	35.4	1
QZM_A2_scaffold_35758	1899	32.17	1
QZM_A2_scaffold_3735	10551	30.84	1
QZM_A2_scaffold_40549	1723	35.86	1
QZM_A2_scaffold_41596	1690	23.72	1
QZM_A2_scaffold_4742	8930	28.82	1
QZM_A2_scaffold_61917	1242	35.99	1
QZM_A2_scaffold_6275	7306	34.17	1
QZM_A2_scaffold_71287	1116	28.04	1
QZM_A2_scaffold_80412	1016	33.46	1
QZM_A2_scaffold_8552	5804	35.54	1
QZM_A3_scaffold_10598	4866	27.31	1
QZM_A3_scaffold_116141	1016	40.74	1
QZM_A3_scaffold_123	62901	25.83	1
QZM_A3_scaffold_1390	17825	46.82	1
QZM_A3_scaffold_13970	4043	36.63	1
QZM_A3_scaffold_16595	3605	31.51	1
QZM_A3_scaffold_16985	3544	29.99	1
QZM_A3_scaffold_17748	3443	30.26	1
QZM_A3_scaffold_18307	3371	28.32	1
QZM_A3_scaffold_19448	3242	32.57	1
QZM_A3_scaffold_20598	3115	29.66	1
QZM_A3_scaffold_23074	2873	36.05	1
QZM_A3_scaffold_314	40729	26.11	1
QZM_A3_scaffold_38181	2052	30.06	1
QZM_A3_scaffold_40037	1990	52.66	1
QZM_A3_scaffold_43222	1894	29.67	1
QZM_A3_scaffold_4801	8213	35.15	1
QZM_A3_scaffold_51180	1701	37.91	1
QZM_A3_scaffold_53039	1662	34.35	1
QZM_A3_scaffold_5388	7576	33.4	1
QZM_A3_scaffold_54949	1623	35.92	1
QZM_A3_scaffold_5519	7450	39.27	1
QZM_A3_scaffold_57043	1585	31.54	1
QZM_A3_scaffold_6661	6621	27.6	1
QZM_A3_scaffold_70655	1385	27.65	1
QZM_A3_scaffold_7705	6023	27.85	1
QZM_A3_scaffold_78977	1290	27.59	1
QZM_A3_scaffold_80296	1277	50.82	1
QZM_A3_scaffold_82669	1255	34.58	1
QZM_A3_scaffold_94896	1153	23.67	1
QZM_B1_scaffold_102548	1238	28.75	1
QZM_B1_scaffold_111031	1167	32.47	1
QZM_B1_scaffold_116050	1128	61.34	1
QZM_B1_scaffold_120174	1098	31.87	1
QZM_B1_scaffold_1488	28526	35.84	1
QZM_B1_scaffold_16238	5414	28.77	1
QZM_B1_scaffold_1665	26824	35.81	1
QZM_B1_scaffold_18420	4884	33.61	1
QZM_B1_scaffold_18456	4875	41.12	1
QZM_B1_scaffold_1925	24527	33.19	1
QZM_B1_scaffold_22560	4142	37.39	1
QZM_B1_scaffold_2882	19130	26.34	1
QZM_B1_scaffold_29637	3310	36.04	1
QZM_B1_scaffold_30414	3237	33.98	1
QZM_B1_scaffold_3154	18075	29.67	1
QZM_B1_scaffold_32025	3097	31.44	1
QZM_B1_scaffold_32806	3036	29.15	1
QZM_B1_scaffold_33109	3011	42.01	1
QZM_B1_scaffold_35672	2842	39.97	1
QZM_B1_scaffold_3927	15556	33.6	1
QZM_B1_scaffold_40050	2588	40.34	1
QZM_B1_scaffold_4058	15223	40.86	1
QZM_B1_scaffold_41402	2521	23.95	1
QZM_B1_scaffold_41815	2501	30.86	1
QZM_B1_scaffold_4193	14917	39.71	1
QZM_B1_scaffold_4820	13631	32.71	1
QZM_B1_scaffold_49652	2177	40.1	1
QZM_B1_scaffold_4967	13369	32.52	1
QZM_B1_scaffold_53593	2051	33.73	1
QZM_B1_scaffold_54510	2023	29.06	1
QZM_B1_scaffold_56720	1962	28.38	1
QZM_B1_scaffold_57353	1943	47.7	1
QZM_B1_scaffold_58412	1915	29.34	1
QZM_B1_scaffold_6101	11531	44.03	1
QZM_B1_scaffold_61745	1834	32.33	1
QZM_B1_scaffold_67286	1716	26.28	1
QZM_B1_scaffold_70147	1660	27.59	1
QZM_B1_scaffold_851	39868	29.94	1
QZM_B1_scaffold_8665	8901	28.76	1
QZM_B1_scaffold_9134	8557	33.44	1
QZM_B1_scaffold_9583	8243	36.49	1
QZM_B1_scaffold_96506	1298	30.97	1
QZM_B2_scaffold_13281	2759	27.11	1
QZM_B2_scaffold_14908	2496	33.17	1
QZM_B2_scaffold_15111	2469	28.39	1
QZM_B2_scaffold_24025	1709	45.75	1
QZM_B2_scaffold_2455	11121	39.45	1
QZM_B2_scaffold_36233	1255	18.96	1
QZM_B2_scaffold_365	44771	27.2	1
QZM_B2_scaffold_375	44017	36.15	1
QZM_B2_scaffold_395	42799	26.09	1
QZM_B2_scaffold_43782	1097	38.83	1
QZM_B2_scaffold_6273	5286	38.64	1
QZM_B2_scaffold_6382	5194	38.14	1
QZM_B2_scaffold_6642	5021	35.31	1
QZM_B3_scaffold_11187	3952	40.71	1
QZM_B3_scaffold_22894	2291	31.86	1
QZM_B3_scaffold_23689	2234	53.08	1
QZM_B3_scaffold_2384	11170	34.05	1
QZM_B3_scaffold_28830	1931	31.74	1
QZM_B3_scaffold_3132	9396	31.36	1
QZM_B3_scaffold_3851	8236	35.61	1
QZM_B3_scaffold_39016	1541	29.59	1
QZM_B3_scaffold_4095	7911	35.35	1
QZM_B3_scaffold_42561	1450	29.37	1
QZM_B3_scaffold_4299	7672	29.37	1
QZM_B3_scaffold_43766	1421	36.45	1
QZM_B3_scaffold_44383	1406	25.67	1
QZM_B3_scaffold_4592	7365	36.38	1
QZM_B3_scaffold_51255	1267	43.33	1
QZM_B3_scaffold_643	22848	34.65	1
QZM_B3_scaffold_67	61185	32.43	1
QZM_B3_scaffold_673	22405	29.93	1
QZM_B3_scaffold_7072	5492	31.99	1
QZM_B3_scaffold_71059	1003	36.59	1
QZM_B4_scaffold_11072	6566	34.55	1
QZM_B4_scaffold_115150	1086	29.65	1
QZM_B4_scaffold_115551	1083	37.3	1
QZM_B4_scaffold_11613	6336	35.6	1
QZM_B4_scaffold_127632	1002	30.53	1
QZM_B4_scaffold_13167	5788	26.88	1
QZM_B4_scaffold_149	76296	34.09	1
QZM_B4_scaffold_15120	5230	30.51	1
QZM_B4_scaffold_16295	4949	39.62	1
QZM_B4_scaffold_1656	22219	27.74	1
QZM_B4_scaffold_17207	4745	39.38	1
QZM_B4_scaffold_20672	4136	34.11	1
QZM_B4_scaffold_23868	3724	37.37	1
QZM_B4_scaffold_29702	3139	24.11	1
QZM_B4_scaffold_3061	15099	34.84	1
QZM_B4_scaffold_35504	2724	37.4	1
QZM_B4_scaffold_41181	2429	31.78	1
QZM_B4_scaffold_41447	2417	33.59	1
QZM_B4_scaffold_41700	2406	30.13	1
QZM_B4_scaffold_41719	2405	43.32	1
QZM_B4_scaffold_45528	2245	28.28	1
QZM_B4_scaffold_48368	2142	30.29	1
QZM_B4_scaffold_50176	2080	33.79	1
QZM_B4_scaffold_5397	10588	28.72	1
QZM_B4_scaffold_54134	1963	27.91	1
QZM_B4_scaffold_58967	1834	31.51	1
QZM_B4_scaffold_5953	9927	28.41	1
QZM_B4_scaffold_60421	1799	34.79	1
QZM_B4_scaffold_63215	1736	35.19	1
QZM_B4_scaffold_70872	1587	34.34	1
QZM_B4_scaffold_72241	1563	30.83	1
QZM_B4_scaffold_7260	8720	28.14	1
QZM_B4_scaffold_86953	1354	34.34	1
QZM_B4_scaffold_8801	7684	28.57	1
QZM_B4_scaffold_90622	1310	23.51	1
QZM_B4_scaffold_93158	1281	30.44	1
QZM_B4_scaffold_93899	1272	33.25	1
QZM_B4_scaffold_94728	1264	36.94	1
QZM_B4_scaffold_95725	1254	30.3	1
QZM_B4_scaffold_9675	7200	32.44	1
QZM_B4_scaffold_98206	1228	32.73	1
QZM_D1_scaffold_1636	13335	35.44	1
QZM_D1_scaffold_3425	7328	23.84	1
QZM_D1_scaffold_4739	5616	32.19	1
QZM_D1_scaffold_4883	5470	33.21	1
QZM_D2_scaffold_12679	2656	53.42	1
QZM_D2_scaffold_14995	2324	38.98	1
QZM_D2_scaffold_1676	14259	25.38	1
QZM_D2_scaffold_17	268101	35.97	1
QZM_D2_scaffold_20768	1810	28.45	1
QZM_D2_scaffold_24924	1574	27.5	1
QZM_D2_scaffold_27962	1448	40.6	1
QZM_D2_scaffold_622	30695	36.95	1
QZM_D2_scaffold_8882	3561	32.06	1

## Sheet: Table S6
Table S6 Detailed information of targeted spacers from CRISPR-CasY systems in Roizmanbacteria genomes
Sampling site	Genome or unbinned scaffolds	Spacer in array	Upstream 5 bp	Downstream 5 bp	Maker in Figure	Target scaffold	Corresponding genome of targeted scaffold
GD	GD2_1_Roizmanbacteria_32_73	TTGCTTTATCAGAAAAAC	TATTA	CTATT		GD2_1_scaffold_1019	GD2_1_Roizmanbacteria_32_73
		TTCGTTGCTTACCGTGTGC	GACTA	TTTTT		GD2_1_scaffold_71
		GTCTTTTTGTTTTCTGGT	TTATA	TGATG		GD2_1_scaffold_238
		ATAATCAGCCTCAGCCAG	TGATA	CTTTG		GD2_1_scaffold_238
		ACCATGAAAGTCACGCAA	CATTG	AGATT		GD2_1_scaffold_57
		CTAACGCAGTACTGCAGAG	CAATG	GCAAA		GD2_1_scaffold_77
		ATAAAAAATCTTGAACAG	AGATG	ATGTT		GD2_1_scaffold_263
		AGGAGTTGCCGGCCCAGG	GGTTA	TTTGG		GD2_1_scaffold_263
		CTAACGCAGTACTGCAGAG	CGTTG	TTTTA		GD2_1_scaffold_6333
		ATGCCTCTTCCTCAGTTAA	TTGAT	TCCTT		GD2_1_scaffold_728
		TTAAAGAGAAAAATGCCGC	TGTTA	CAAAA		GD2_1_scaffold_728
		ATTGCCAAAGCTGCCTTT	GTTTA	AAGCC		GD2_1_scaffold_1589
		CATAGCGAGGACGTTTGT	AGCTA	CTGTT		GD2_3_Phage_34_19	GD2_3_Phage_34_19
		ATGAATATATTGACTTAA	TAGCA	CTTGG
		AGCATTCTCCATTCCCTTA	CCTTG	TAAAA		GD2_2_scaffold_18083	\
		TTAAAAGTTGTGGCAACAG	CGGTG	GGGAG		GD2_3_scaffold_1951	\
		ACGGGTCAACTCCATTGT	TCTTA	AGATA		GD2_3_scaffold_2486	\
	GD2_1_Roizmanbacteri_31_27	TGGCACAATCAACAGCAAA	AAATA	ATTAA		GD2_3_Phage_34_19	GD2_3_Phage_34_19
QZM	QZM_B4_Roizmanbacteria_33_372	TTGAAGATCCCAGGCTTTG	TATTA	CTGAA		QZM_A2_Phage_33_19	QZM_A2_Phage_33_19
		ATAATTAGGTAAACCTTGG	CATTG	AAAAA
		AGCATTTACTTGATACGGA	AAATG	AAAGG
		TCCATATTCTAATTTTTGT	AAATA	AAAAT
		ATGCCTCTGGAGTTTTACC	TTTTA	AAAAT
		ACAATAAACCGATATGGT	TATTA	CCAAC
		ATTTTGAAATTTATCGTG	TATTG	CTTTA
		TTTAACTTTTAACTTCCT	TTTAT	CTTGC
		TTAACTTATCAGAAGCGG	TGCTG	CAATA
		ACACCTGAAGGGATGCTT	GATTA	CGTTA
		CTATCAAGACATCCTGGG	ATAAT	CACCG
		TTGGGTAAGGACTTTTGT	CGTTA	TTCAG
		ATAAATGGCGTGTTTATT	TAATA	TTTCA
		ATGCTATACAACTGTGGG	CAATG	CAAAT
		ATAAAATAAAAAGAAGGG	AAATG	AATTG
		ATAGTTTATCCGCCTTAC	TTTTA	AAAGT
		AAGCAACTTTTTCTTTAC	TGATA	CAGTA
		AGGCGGATGTTGGAGATA	AATTA	CCACA
	QZM_A2_2_Roizmanbacteria_31_61	AACCTGGCGCTATTTGGG	ATATG	CAGTA
		TGGAGTGTGGGAGGAGGTC	GAGTA	TTAGC
		TCTTCACTTTTAGTTGCC	CTTTA	TCATC
		AAAGATGAGTGGCAGATA	TATTG	AAAGA
		TGTTTCTACCGCTAAAAT	TAATG	CCTCA
	QZM_B4_scaffold_8723	ATTGTCTTCCTTGCTCGT	CTTTA	ATGAA
		AAACGCCGTGGACTGTTTC	TGATA	CCAAG
		TCCAAGACGGTTTTTCTT	GATTA	TACGA
		AGGATTTAACAAAAATGG	AATTG	TTTTG
		AGAAGCGGCAATATCAGAA	TTATC	AGAGC
	QZM_A2_1_Roizmanbacteria_31_42	ATAAATTGCACCTGCTACT	TTTTG	GCTCT
		AAAGATGAGTGGCAGATA	TCTTT	CAATA
		TGGAGTGTGGGAGGAGGTC	GAGTA	TTAGC
	QZM_A2_2_Roizmanbacteria_33_54	TAAAGGGTTTTGCCTTCA	AAGTA	GTGGC
		ATTTTTGAAACTGCGTAA	TGTTA	TTGAA
		GATTTAATCTTAACAAAA	TTTTA	TATAT
	QZM_A2_1_Roizmanbacteria_33_40	AGCTTAAAGTGGATGTGG	GGTTG	GAACG
		GATTTAATCTTAACAAAA	TTTTA	TATAT
	QZM_A1_Roizmanbacteria_33_28	GATTTAATCTTAACAAAA	TTTTA	TATAT
	QZM_B1_Roizmanbacteria_33_36	TAAGATGCCCGCCTTTGG	CTTTT	AAGAG
	QZM_B4_Roizmanbacteria_33_372	ATTTTGAAATTTATCGTG	TATTG	CTTTA		QZM_B3_Phage_33_79	QZM_B3_Phage_33_79
		ATAATTAGGTAAACCTTGG	CATTG	AAAAA
		ACAATAAACCGATATGGT	TATTA	CCAAC
		ATAAAATAAAAAGAAGGG	AAATG	AATTG
		ACACCTGAAGGGATGCTT	GATTA	CGTTA
		AAGCAACTTTTTCTTTAC	TGATA	CAGTA
		ATGCTATACAACTGTGGG	CAATG	CAAAT
		ATAAATGGCGTGTTTATT	TAATA	TTTCA
		TTTAACTTTTAACTTCCT	TTTAT	CTTGC
		ATAGTTTATCCGCCTTAC	TTTTA	AAAGT
		TCCATATTCTAATTTTTGT	AAATA	AAAAT
		CTATCAAGACATCCTGGG	ATAAT	CACCG
		TTGGGTAAGGACTTTTGT	CGTTA	TTCAG
		ATGCCTCTGGAGTTTTACC	TTTTA	AAAAT
		TTGAAGATCCCAGGCTTTG	TATTA	CTGAA
		AGGCGGATGTTGGAGATA	AATTA	CCACA
		AGCATTTACTTGATACGGA	AAATG	AAAGG
		TTAACTTATCAGAAGCGG	TGCTG	CAATA
	QZM_A2_2_Roizmanbacteria_31_61	TGTTTCTACCGCTAAAAT	TAATG	CCTCA
		AAAGATGAGTGGCAGATA	TCTTT	CAATA
		TCTTCACTTTTAGTTGCC	CTTTA	TCATC
		TGGAGTGTGGGAGGAGGTC	GAGTA	TTAGC
		AACCTGGCGCTATTTGGG	ATATG	CAGTA
	QZM_B4_scaffold_8723	AGAAGCGGCAATATCAGAA	TTATC	AGAGC
		AGGATTTAACAAAAATGG	AATTG	TTTTG
		TCCAAGACGGTTTTTCTT	GATTA	TACGA
		AAACGCCGTGGACTGTTTC	TGATA	CCAAG
		ATTGTCTTCCTTGCTCGT	CTTTA	ATGAA
	QZM_A2_1_Roizmanbacteria_31_42	ATAAATTGCACCTGCTACT	TTTTG	GCTCT
		AAAGATGAGTGGCAGATA	TCTTT	CAATA
		TGGAGTGTGGGAGGAGGTC	GAGTA	TTAGC
	QZM_A2_2_Roizmanbacteria_33_54	TAAAGGGTTTTGCCTTCA	AAGTA	GTGGC
		ATTTTTGAAACTGCGTAA	TGTTA	TTGAA
		GATTTAATCTTAACAAAA	TTTTA	TATAT
	QZM_A2_1_Roizmanbacteria_33_40	AGCTTAAAGTGGATGTGG	GGTTG	GAACG
		GATTTAATCTTAACAAAA	TTTTA	TATAT
	QZM_A1_Roizmanbacteria_33_28	GATTTAATCTTAACAAAA	TTTTA	TATAT
	QZM_B1_Roizmanbacteria_33_36	TAAGATGCCCGCCTTTGG	CTTTT	AAGAG
